# Supplementary material for: ChiVariARIBA: a modular, editable workflow and database for characterising chitin gene variation in Vibrio spp. and related bacteria
Source: Microb Genom. 2025 Jul 18;11(7):001439. doi: 10.1099/mgen.0.001439 (PMC12282291; doi:10.1099/mgen.0.001439)
Supplement: Table S1. [file mgen-11-01439-s001.xlsx]

## Sheet: Table_S1_genome_metadata
Accession	Assembly	AssemblyStatus	organism	SpeciesName	Taxid	BioSample	BioProject	AssemblyReleaseDateGenbank	AssociatedArticles
GCA_000006745.1	ASM674v1	Complete Genome	Vibrio cholerae O1 biovar El Tor str. N16961 (g-proteobacteria)	Vibrio cholerae	243277	SAMN02603969	[{'BioprojectAccn': 'PRJNA36', 'BioprojectId': '36'}]	2010-05-12	https://pubmed.ncbi.nlm.nih.gov/10952301/
GCA_000009745.1	ASM974v1	Complete Genome	Vibrio vulnificus YJ016 (g-proteobacteria)	Vibrio vulnificus	196600	SAMD00061075	[{'BioprojectAccn': 'PRJNA1430', 'BioprojectId': '1430'}]	2010-05-12	https://pubmed.ncbi.nlm.nih.gov/14656965/
GCA_000011805.1	ASM1180v1	Complete Genome	Aliivibrio fischeri ES114 (g-proteobacteria)	Aliivibrio fischeri	312309	SAMN02604303	[{'BioprojectAccn': 'PRJNA12986', 'BioprojectId': '12986'}]	2010-05-12	https://pubmed.ncbi.nlm.nih.gov/18366731/; https://pubmed.ncbi.nlm.nih.gov/15703294/; https://pubmed.ncbi.nlm.nih.gov/15263898/
GCA_000020845.1	ASM2084v1	Chromosome	Aliivibrio fischeri MJ11 (g-proteobacteria)	Aliivibrio fischeri	388396	SAMN02603627	[{'BioprojectAccn': 'PRJNA19393', 'BioprojectId': '19393'}]	2010-05-12	https://pubmed.ncbi.nlm.nih.gov/19182778/
GCA_000021605.1	ASM2160v1	Complete Genome	Vibrio cholerae M66-2 (g-proteobacteria)	Vibrio cholerae	579112	SAMN02603897	[{'BioprojectAccn': 'PRJNA32851', 'BioprojectId': '32851'}]	2010-05-12	https://pubmed.ncbi.nlm.nih.gov/19115014/
GCA_000021625.1	ASM2162v1	Complete Genome	Vibrio cholerae O395 (g-proteobacteria)	Vibrio cholerae	345073	SAMN02603898	[{'BioprojectAccn': 'PRJNA32853', 'BioprojectId': '32853'}]	2010-05-12	https://pubmed.ncbi.nlm.nih.gov/19115014/
GCA_000022585.1	ASM2258v1	Complete Genome	Vibrio cholerae MJ-1236 (g-proteobacteria)	Vibrio cholerae	593588	SAMN02603569	[{'BioprojectAccn': 'PRJNA33555', 'BioprojectId': '33555'}]	2010-05-12	https://journals.asm.org/doi/full/10.1128/jb.00040-10
GCA_000024825.1	ASM2482v1	Complete Genome	Vibrio antiquarius (g-proteobacteria)	Vibrio antiquarius	150340	SAMN02603570	[{'BioprojectAccn': 'PRJNA40507', 'BioprojectId': '40507'}]	2010-05-12	https://www.pnas.org/doi/10.1073/pnas.1503928112
GCA_000039765.1	ASM3976v1	Complete Genome	Vibrio vulnificus CMCP6 (g-proteobacteria)	Vibrio vulnificus	216895	SAMN02603130	[{'BioprojectAccn': 'PRJNA349', 'BioprojectId': '349'}]	2011-04-26	https://pubmed.ncbi.nlm.nih.gov/21245845/; https://pubmed.ncbi.nlm.nih.gov/14500463/
GCA_000166455.1	ASM16645v2	Complete Genome	Vibrio cholerae O1 str. 2010EL-1786 (g-proteobacteria)	Vibrio cholerae	914149	SAMN00765529	[{'BioprojectAccn': 'PRJNA59943', 'BioprojectId': '59943'}]	2011-11-14	https://pubmed.ncbi.nlm.nih.gov/22099115/
GCA_000184325.1	ASM18432v1	Complete Genome	Vibrio furnissii NCTC 11218 (g-proteobacteria)	Vibrio furnissii	903510	SAMN02603955	[{'BioprojectAccn': 'PRJNA53247', 'BioprojectId': '53247'}]	2010-12-17	https://pubmed.ncbi.nlm.nih.gov/21217006/
GCA_000186585.1	ASM18658v1	Complete Genome	Vibrio vulnificus MO6-24/O (g-proteobacteria)	Vibrio vulnificus	914127	SAMN02603666	[{'BioprojectAccn': 'PRJNA59881', 'BioprojectId': '59881'}]	2011-01-24	https://pubmed.ncbi.nlm.nih.gov/21317338/
GCA_000195065.1	ASM19506v1	Complete Genome	Vibrio cholerae LMA3984-4 (g-proteobacteria)	Vibrio cholerae	935297	SAMN02603740	[{'BioprojectAccn': 'PRJNA61113', 'BioprojectId': '61113'}]	2011-04-05	https://pubmed.ncbi.nlm.nih.gov/21871929/
GCA_000196095.1	ASM19609v1	Complete Genome	Vibrio parahaemolyticus RIMD 2210633 (g-proteobacteria)	Vibrio parahaemolyticus	223926	SAMD00058707	[{'BioprojectAccn': 'PRJNA360', 'BioprojectId': '360'}]	2011-04-09	https://pubmed.ncbi.nlm.nih.gov/12620739/; https://pubmed.ncbi.nlm.nih.gov/10834969/
GCA_000196255.1	ASM19625v1	Complete Genome	Photobacterium profundum SS9 (g-proteobacteria)	Photobacterium profundum	298386	SAMEA3138336	[{'BioprojectAccn': 'PRJNA13128', 'BioprojectId': '13128'}]	2011-04-09	https://pubmed.ncbi.nlm.nih.gov/9676237/
GCA_000217675.1	ASM21767v1	Complete Genome	Vibrio anguillarum 775 (g-proteobacteria)	Vibrio anguillarum	882102	SAMN02603689	[{'BioprojectAccn': 'PRJNA51883', 'BioprojectId': '51883'}]	2011-06-09	https://pubmed.ncbi.nlm.nih.gov/21576332/
GCA_000241385.1	ASM24138v1	Complete Genome	Vibrio sp. EJY3 (g-proteobacteria)	Vibrio sp. EJY3	1116375	SAMN02603160	[{'BioprojectAccn': 'PRJNA77223', 'BioprojectId': '77223'}]	2012-01-05	https://pubmed.ncbi.nlm.nih.gov/22535948/
GCA_000241785.1	ASM24178v1	Chromosome	Aliivibrio fischeri SR5 (g-proteobacteria)	Aliivibrio fischeri	1088719	SAMN02470712	[{'BioprojectAccn': 'PRJNA73351', 'BioprojectId': '73351'}]	2012-01-12	https://pubmed.ncbi.nlm.nih.gov/22374964/
GCA_000250855.1	ASM25085v1	Complete Genome	Vibrio cholerae IEC224 (g-proteobacteria)	Vibrio cholerae	1134456	SAMN02603415	[{'BioprojectAccn': 'PRJNA81153', 'BioprojectId': '81153'}]	2012-02-29	https://pubmed.ncbi.nlm.nih.gov/22662140/; https://pubmed.ncbi.nlm.nih.gov/22535947/
GCA_000328405.1	ASM32840v1	Complete Genome	Vibrio parahaemolyticus BB22OP (g-proteobacteria)	Vibrio parahaemolyticus	1211705	SAMN02604302	[{'BioprojectAccn': 'PRJNA170885', 'BioprojectId': '170885'}]	2012-12-21	https://pubmed.ncbi.nlm.nih.gov/23469330/
GCA_000333895.2	ASM33389v2	Contig	Grimontia indica (g-proteobacteria)	Grimontia indica	1056512	SAMN01940370	[{'BioprojectAccn': 'PRJNA178257', 'BioprojectId': '178257'}]	2013-05-03	https://pubmed.ncbi.nlm.nih.gov/24465608/
GCA_000354175.2	ASM35417v2	Complete Genome	Vibrio alginolyticus NBRC 15630 = ATCC 17749 (g-proteobacteria)	Vibrio alginolyticus	1219076	SAMN02603463	[{'BioprojectAccn': 'PRJNA184046', 'BioprojectId': '184046'}]	2013-09-17	https://pubmed.ncbi.nlm.nih.gov/25635021/
GCA_000430405.1	ASM43040v1	Complete Genome	Vibrio parahaemolyticus O1:Kuk str. FDA_R31 (g-proteobacteria)	Vibrio parahaemolyticus	1338034	SAMN02179882	[{'BioprojectAccn': 'PRJNA203445', 'BioprojectId': '203445'}]	2013-07-17	https://pubmed.ncbi.nlm.nih.gov/33643927/; https://pubmed.ncbi.nlm.nih.gov/27260356/; https://pubmed.ncbi.nlm.nih.gov/25814612/
GCA_000430425.1	ASM43042v1	Complete Genome	Vibrio parahaemolyticus O1:K33 str. CDC_K4557 (g-proteobacteria)	Vibrio parahaemolyticus	1338032	SAMN02179884	[{'BioprojectAccn': 'PRJNA203445', 'BioprojectId': '203445'}]	2013-07-17	https://pubmed.ncbi.nlm.nih.gov/33643927/; https://pubmed.ncbi.nlm.nih.gov/27260356/; https://pubmed.ncbi.nlm.nih.gov/25814612/
GCA_000462975.1	ASM46297v1	Complete Genome	Vibrio anguillarum M3 (g-proteobacteria)	Vibrio anguillarum	882944	SAMN02604340	[{'BioprojectAccn': 'PRJNA211964', 'BioprojectId': '211964'}]	2013-08-30	https://pubmed.ncbi.nlm.nih.gov/24072867/
GCA_000464435.1	ASM46443v1	Complete Genome	Vibrio campbellii ATCC BAA-1116 (g-proteobacteria)	Vibrio campbellii	2902295	SAMN02603672	[{'BioprojectAccn': 'PRJNA210229', 'BioprojectId': '210229'}]	2013-09-04	https://pubmed.ncbi.nlm.nih.gov/24376440/
GCA_000568495.1	ASM56849v1	Complete Genome	Vibrio parahaemolyticus UCM-V493 (g-proteobacteria)	Vibrio parahaemolyticus	1429044	SAMN03081521	[{'BioprojectAccn': 'PRJNA229758', 'BioprojectId': '229758'}]	2014-02-12	https://pubmed.ncbi.nlm.nih.gov/24625868/
GCA_000695255.1	Phalotolerans2753	Contig	Photobacterium galatheae (g-proteobacteria)	Photobacterium galatheae	1654360	SAMN02729099	[{'BioprojectAccn': 'PRJNA242743', 'BioprojectId': '242743'}]	2014-05-20	https://pubmed.ncbi.nlm.nih.gov/25879706/; https://pubmed.ncbi.nlm.nih.gov/24926051/
GCA_000746665.1	ASM74666v1	Complete Genome	Vibrio vulnificus (g-proteobacteria)	Vibrio vulnificus	672	SAMN03009989	[{'BioprojectAccn': 'PRJNA256021', 'BioprojectId': '256021'}]	2014-08-29	https://pubmed.ncbi.nlm.nih.gov/25278541/; https://pubmed.ncbi.nlm.nih.gov/24551129/
GCA_000770115.1	ASM77011v2	Complete Genome	Vibrio harveyi (g-proteobacteria)	Vibrio harveyi	669	SAMN03075601	[{'BioprojectAccn': 'PRJNA260398', 'BioprojectId': '260398'}]	2016-09-21	https://pubmed.ncbi.nlm.nih.gov/25635019/
GCA_000772065.1	ASM77206v1	Complete Genome	Vibrio coralliilyticus (g-proteobacteria)	Vibrio coralliilyticus	190893	SAMN02940923	[{'BioprojectAccn': 'PRJNA256165', 'BioprojectId': '256165'}]	2014-11-05	https://pubmed.ncbi.nlm.nih.gov/25523764/
GCA_000772105.1	ASM77210v1	Complete Genome	Vibrio tubiashii ATCC 19109 (g-proteobacteria)	Vibrio tubiashii	1051646	SAMN02940924	[{'BioprojectAccn': 'PRJNA256164', 'BioprojectId': '256164'}]	2014-11-05	https://pubmed.ncbi.nlm.nih.gov/25523763/
GCA_000788715.2	ASM78871v2	Complete Genome	Vibrio cholerae (g-proteobacteria)	Vibrio cholerae	666	SAMN03104885	[{'BioprojectAccn': 'PRJNA263670', 'BioprojectId': '263670'}]	2016-10-26	https://pubmed.ncbi.nlm.nih.gov/25538191/
GCA_000801275.2	ASM80127v1	Complete Genome	Vibrio nigripulchritudo (g-proteobacteria)	Vibrio nigripulchritudo	28173	SAMEA4532329	[{'BioprojectAccn': 'PRJEB625', 'BioprojectId': '222436'}]	2014-12-15	https://pubmed.ncbi.nlm.nih.gov/23739050/
GCA_000829215.1	ASM82921v1	Complete Genome	Vibrio cholerae MS6 (g-proteobacteria)	Vibrio cholerae	1420885	SAMD00061025	[{'BioprojectAccn': 'PRJDB1528', 'BioprojectId': '253010'}]	2015-01-27	https://pubmed.ncbi.nlm.nih.gov/24887199/
GCA_000963555.1	ASM96355v1	Complete Genome	Vibrio cholerae O1 biovar El Tor (g-proteobacteria)	Vibrio cholerae	686	SAMN02928187	[{'BioprojectAccn': 'PRJNA255708', 'BioprojectId': '255708'}]	2015-03-26	https://pubmed.ncbi.nlm.nih.gov/25768799/
GCA_000967465.1	S2052	Contig	Vibrio coralliilyticus (g-proteobacteria)	Vibrio coralliilyticus	190893	SAMN03323806	[{'BioprojectAccn': 'PRJNA242743', 'BioprojectId': '242743'}]	2015-04-01	https://pubmed.ncbi.nlm.nih.gov/25879706/; https://pubmed.ncbi.nlm.nih.gov/24926051/
GCA_000969235.1	ASM96923v1	Complete Genome	Vibrio cholerae (g-proteobacteria)	Vibrio cholerae	666	SAMN03248305	[{'BioprojectAccn': 'PRJNA188525', 'BioprojectId': '188525'}]	2015-04-06	https://pubmed.ncbi.nlm.nih.gov/25977434/
GCA_000969265.1	ASM96926v1	Complete Genome	Vibrio cholerae (g-proteobacteria)	Vibrio cholerae	666	SAMN03248306	[{'BioprojectAccn': 'PRJNA188527', 'BioprojectId': '188527'}]	2015-04-06	https://pubmed.ncbi.nlm.nih.gov/25977434/
GCA_001045415.1	ASM104541v1	Complete Genome	Vibrio cholerae (g-proteobacteria)	Vibrio cholerae	666	SAMN02741812	[{'BioprojectAccn': 'PRJNA245932', 'BioprojectId': '245932'}]	2015-07-02	https://pubmed.ncbi.nlm.nih.gov/26079534/
GCA_001188185.2	ASM118818v2	Complete Genome	Vibrio parahaemolyticus (g-proteobacteria)	Vibrio parahaemolyticus	670	SAMN03255431	[{'BioprojectAccn': 'PRJNA231221', 'BioprojectId': '231221'}]	2018-01-30	https://pubmed.ncbi.nlm.nih.gov/31346170/
GCA_001310575.2	ASM131057v2	Complete Genome	Vibrio owensii (g-proteobacteria)	Vibrio owensii	696485	SAMN04128477	[{'BioprojectAccn': 'PRJNA297683', 'BioprojectId': '297683'}]	2019-11-12	https://pubmed.ncbi.nlm.nih.gov/26634753/
GCA_001318185.1	ASM131818v1	Complete Genome	Vibrio cholerae O1 str. KW3 (g-proteobacteria)	Vibrio cholerae	1433144	SAMN04191514	[{'BioprojectAccn': 'PRJNA215281', 'BioprojectId': '215281'}]	2015-10-16	https://pubmed.ncbi.nlm.nih.gov/22750883/
GCA_001456255.1	ASM145625v1	Complete Genome	Vibrio natriegens NBRC 15636 = ATCC 14048 = DSM 759 (g-proteobacteria)	Vibrio natriegens	1219067	SAMN03178087	[{'BioprojectAccn': 'PRJNA267132', 'BioprojectId': '267132'}]	2015-12-03	NCBI:txid1219067
GCA_001558255.2	ASM155825v2	Complete Genome	Grimontia hollisae (g-proteobacteria)	Grimontia hollisae	673	SAMN03996327	[{'BioprojectAccn': 'PRJNA231221', 'BioprojectId': '231221'}]	2018-02-21	https://pubmed.ncbi.nlm.nih.gov/31346170/
GCA_001558415.2	ASM155841v2	Complete Genome	Vibrio fluvialis (g-proteobacteria)	Vibrio fluvialis	676	SAMN03996321	[{'BioprojectAccn': 'PRJNA231221', 'BioprojectId': '231221'}]	2018-02-21	https://pubmed.ncbi.nlm.nih.gov/31346170/
GCA_001558435.2	ASM155843v2	Complete Genome	Vibrio harveyi (g-proteobacteria)	Vibrio harveyi	669	SAMN03996323	[{'BioprojectAccn': 'PRJNA231221', 'BioprojectId': '231221'}]	2018-02-21	https://pubmed.ncbi.nlm.nih.gov/31346170/
GCA_001558495.2	ASM155849v2	Complete Genome	Vibrio parahaemolyticus (g-proteobacteria)	Vibrio parahaemolyticus	670	SAMN03996250	[{'BioprojectAccn': 'PRJNA231221', 'BioprojectId': '231221'}]	2018-02-21	https://pubmed.ncbi.nlm.nih.gov/31346170/
GCA_001559595.1	CAIM912T.1	Contig	Enterovibrio coralii (g-proteobacteria)	Enterovibrio coralii	294935	SAMN04296881	[{'BioprojectAccn': 'PRJNA304247', 'BioprojectId': '304247'}]	2016-02-11	https://pubmed.ncbi.nlm.nih.gov/15774685/
GCA_001675245.1	ASM167524v1	Complete Genome	Vibrio vulnificus (g-proteobacteria)	Vibrio vulnificus	672	SAMN03956906	[{'BioprojectAccn': 'PRJNA291949', 'BioprojectId': '291949'}]	2016-06-22	https://pubmed.ncbi.nlm.nih.gov/27325916/
GCA_001680025.1	ASM168002v1	Complete Genome	Vibrio natriegens NBRC 15636 = ATCC 14048 = DSM 759 (g-proteobacteria)	Vibrio natriegens	1219067	SAMN05302747	[{'BioprojectAccn': 'PRJNA327130', 'BioprojectId': '327130'}]	2016-07-06	https://www.nature.com/articles/nmeth.3970
GCA_001680045.1	ASM168004v1	Complete Genome	Vibrio natriegens (g-proteobacteria)	Vibrio natriegens	691	SAMN05302748	[{'BioprojectAccn': 'PRJNA327130', 'BioprojectId': '327130'}]	2016-07-06	https://www.nature.com/articles/nmeth.3970
GCA_001680065.1	ASM168006v1	Complete Genome	Vibrio natriegens (g-proteobacteria)	Vibrio natriegens	691	SAMN05302750	[{'BioprojectAccn': 'PRJNA327130', 'BioprojectId': '327130'}]	2016-07-06	https://www.nature.com/articles/nmeth.3970
GCA_001680085.1	ASM168008v1	Complete Genome	Vibrio natriegens (g-proteobacteria)	Vibrio natriegens	691	SAMN05302751	[{'BioprojectAccn': 'PRJNA327130', 'BioprojectId': '327130'}]	2016-07-06	https://www.nature.com/articles/nmeth.3970
GCA_001683415.1	ASM168341v1	Complete Genome	Vibrio cholerae 2740-80 (g-proteobacteria)	Vibrio cholerae	412614	SAMN02943003	[{'BioprojectAccn': 'PRJNA256339', 'BioprojectId': '256339'}]	2016-07-11	https://academic.oup.com/mbe/article/34/1/93/2649121
GCA_001693615.1	ASM169361v1	Complete Genome	Vibrio coralliilyticus (g-proteobacteria)	Vibrio coralliilyticus	190893	SAMN05327862	[{'BioprojectAccn': 'PRJNA327286', 'BioprojectId': '327286'}]	2016-07-26	https://pubmed.ncbi.nlm.nih.gov/9684317/
GCA_001707825.1	ASM170782v1	Contig	Veronia pacifica (g-proteobacteria)	Veronia pacifica	1080227	SAMN05007540	[{'BioprojectAccn': 'PRJNA322015', 'BioprojectId': '322015'}]	2016-08-18	https://pubmed.ncbi.nlm.nih.gov/26514588/
GCA_001854425.1	ASM185442v1	Complete Genome	Vibrio cholerae (g-proteobacteria)	Vibrio cholerae	666	SAMN04168691	[{'BioprojectAccn': 'PRJNA263670', 'BioprojectId': '263670'}]	2016-10-26	https://pubmed.ncbi.nlm.nih.gov/25538191/
GCA_001887395.1	ASM188739v1	Complete Genome	Vibrio cholerae (g-proteobacteria)	Vibrio cholerae	666	SAMN04256432	[{'BioprojectAccn': 'PRJNA301765', 'BioprojectId': '301765'}]	2016-11-30	https://pubmed.ncbi.nlm.nih.gov/27849586/
GCA_001887415.1	ASM188741v1	Complete Genome	Vibrio cholerae (g-proteobacteria)	Vibrio cholerae	666	SAMN04256440	[{'BioprojectAccn': 'PRJNA301765', 'BioprojectId': '301765'}]	2016-11-30	https://pubmed.ncbi.nlm.nih.gov/27849586/
GCA_001887435.1	ASM188743v1	Complete Genome	Vibrio cholerae (g-proteobacteria)	Vibrio cholerae	666	SAMN04256434	[{'BioprojectAccn': 'PRJNA301765', 'BioprojectId': '301765'}]	2016-11-30	https://pubmed.ncbi.nlm.nih.gov/27849586/
GCA_001887455.1	ASM188745v1	Complete Genome	Vibrio cholerae (g-proteobacteria)	Vibrio cholerae	666	SAMN04256433	[{'BioprojectAccn': 'PRJNA301765', 'BioprojectId': '301765'}]	2016-11-30	https://pubmed.ncbi.nlm.nih.gov/27849586/
GCA_001887475.1	ASM188747v1	Complete Genome	Vibrio cholerae (g-proteobacteria)	Vibrio cholerae	666	SAMN04256436	[{'BioprojectAccn': 'PRJNA301765', 'BioprojectId': '301765'}]	2016-11-30	https://pubmed.ncbi.nlm.nih.gov/27849586/
GCA_001887495.1	ASM188749v1	Complete Genome	Vibrio cholerae (g-proteobacteria)	Vibrio cholerae	666	SAMN04256439	[{'BioprojectAccn': 'PRJNA301765', 'BioprojectId': '301765'}]	2016-11-30	https://pubmed.ncbi.nlm.nih.gov/27849586/
GCA_001887515.1	ASM188751v1	Complete Genome	Vibrio cholerae (g-proteobacteria)	Vibrio cholerae	666	SAMN04256437	[{'BioprojectAccn': 'PRJNA301765', 'BioprojectId': '301765'}]	2016-11-30	https://pubmed.ncbi.nlm.nih.gov/27849586/
GCA_001887615.1	ASM188761v1	Complete Genome	Vibrio cholerae (g-proteobacteria)	Vibrio cholerae	666	SAMN04256438	[{'BioprojectAccn': 'PRJNA301765', 'BioprojectId': '301765'}]	2016-11-30	https://pubmed.ncbi.nlm.nih.gov/27849586/
GCA_001887635.1	ASM188763v1	Complete Genome	Vibrio cholerae (g-proteobacteria)	Vibrio cholerae	666	SAMN04256435	[{'BioprojectAccn': 'PRJNA301765', 'BioprojectId': '301765'}]	2016-11-30	https://pubmed.ncbi.nlm.nih.gov/27849586/
GCA_001887655.1	ASM188765v1	Complete Genome	Vibrio cholerae (g-proteobacteria)	Vibrio cholerae	666	SAMN04256431	[{'BioprojectAccn': 'PRJNA301765', 'BioprojectId': '301765'}]	2016-11-30	https://pubmed.ncbi.nlm.nih.gov/27849586/
GCA_001995825.2	ASM199582v2	Complete Genome	Vibrio kanaloae (g-proteobacteria)	Vibrio kanaloae	170673	SAMN06115650	[{'BioprojectAccn': 'PRJNA356504', 'BioprojectId': '356504'}]	2020-12-01	https://pubmed.ncbi.nlm.nih.gov/28194141/; https://pubmed.ncbi.nlm.nih.gov/26072371/
GCA_001995985.1	ASM199598v1	Contig	Salinivibrio sharmensis (g-proteobacteria)	Salinivibrio sharmensis	390883	SAMN06272988	[{'BioprojectAccn': 'PRJNA368794', 'BioprojectId': '368794'}]	2017-02-15	https://pubmed.ncbi.nlm.nih.gov/28684561/
GCA_001996005.1	ASM199600v1	Contig	Salinivibrio siamensis (g-proteobacteria)	Salinivibrio siamensis	414286	SAMN06272987	[{'BioprojectAccn': 'PRJNA368793', 'BioprojectId': '368793'}]	2017-02-15	https://pubmed.ncbi.nlm.nih.gov/28684561/
GCA_001996185.1	ASM199618v1	Contig	Salinivibrio costicola subsp. alcaliphilus (g-proteobacteria)	Salinivibrio costicola	272773	SAMN06273039	[{'BioprojectAccn': 'PRJNA368812', 'BioprojectId': '368812'}]	2017-02-15	https://pubmed.ncbi.nlm.nih.gov/28684561/
GCA_002021755.1	ASM202175v1	Complete Genome	Vibrio owensii (g-proteobacteria)	Vibrio owensii	696485	SAMN05213947	[{'BioprojectAccn': 'PRJNA314425', 'BioprojectId': '314425'}]	2017-03-06	https://www.ncbi.nlm.nih.gov/pmc/articles/PMC3782433/
GCA_002073335.2	ASM207333v2	Complete Genome	Vibrio cholerae (g-proteobacteria)	Vibrio cholerae	666	SAMN04875560	[{'BioprojectAccn': 'PRJNA231221', 'BioprojectId': '231221'}]	2018-03-02	https://pubmed.ncbi.nlm.nih.gov/31346170/
GCA_002073775.2	ASM207377v2	Complete Genome	Vibrio parahaemolyticus (g-proteobacteria)	Vibrio parahaemolyticus	670	SAMN04875528	[{'BioprojectAccn': 'PRJNA231221', 'BioprojectId': '231221'}]	2018-03-07	https://pubmed.ncbi.nlm.nih.gov/31346170/
GCA_002119525.1	ASM211952v1	Complete Genome	Vibrio syngnathi (g-proteobacteria)	Vibrio syngnathi	3034029	SAMN05860643	[{'BioprojectAccn': 'PRJNA345286', 'BioprojectId': '345286'}]	2017-05-09	https://pubmed.ncbi.nlm.nih.gov/37384381/
GCA_002196515.1	ASM219651v1	Complete Genome	Vibrio gazogenes (g-proteobacteria)	Vibrio gazogenes	687	SAMN06053751	[{'BioprojectAccn': 'PRJNA354876', 'BioprojectId': '354876'}]	2017-06-15	https://pubmed.ncbi.nlm.nih.gov/27375561/
GCA_002209725.2	ASM220972v2	Complete Genome	Vibrio parahaemolyticus (g-proteobacteria)	Vibrio parahaemolyticus	670	SAMN05579852	[{'BioprojectAccn': 'PRJNA263814', 'BioprojectId': '263814'}]	2017-07-27	https://pubmed.ncbi.nlm.nih.gov/28687650/; https://pubmed.ncbi.nlm.nih.gov/25904905/; https://pubmed.ncbi.nlm.nih.gov/25832299/
GCA_002214345.1	ASM221434v1	Complete Genome	Vibrio mediterranei (g-proteobacteria)	Vibrio mediterranei	689	SAMN06076956	[{'BioprojectAccn': 'PRJNA355548', 'BioprojectId': '355548'}]	2017-07-05	https://pubmed.ncbi.nlm.nih.gov/29433445/
GCA_002214395.1	ASM221439v1	Complete Genome	Vibrio rotiferianus (g-proteobacteria)	Vibrio rotiferianus	190895	SAMN06076929	[{'BioprojectAccn': 'PRJNA355548', 'BioprojectId': '355548'}]	2017-07-05	https://pubmed.ncbi.nlm.nih.gov/29433445/
GCA_002220985.3	HGAP	Complete Genome	Vibrio parahaemolyticus (g-proteobacteria)	Vibrio parahaemolyticus	670	SAMN06042545	[{'BioprojectAccn': 'PRJNA354199', 'BioprojectId': '354199'}]	2018-04-27	https://pubmed.ncbi.nlm.nih.gov/28687650/
GCA_002257545.1	ASM225754v1	Complete Genome	Vibrio qinghaiensis (g-proteobacteria)	Vibrio qinghaiensis	2025808	SAMN07178513	[{'BioprojectAccn': 'PRJNA388537', 'BioprojectId': '388537'}]	2017-08-16	https://www.nature.com/articles/sdata2017205
GCA_002290245.2	ASM229024v2	Complete Genome	Vibrio parahaemolyticus (g-proteobacteria)	Vibrio parahaemolyticus	670	SAMN03107383	[{'BioprojectAccn': 'PRJNA263814', 'BioprojectId': '263814'}]	2024-07-11	https://pubmed.ncbi.nlm.nih.gov/28687650/; https://pubmed.ncbi.nlm.nih.gov/25904905/; https://pubmed.ncbi.nlm.nih.gov/25832299/
GCA_002356235.1	ASM235623v1	Complete Genome	Photobacterium damselae subsp. piscicida (causative agent of fish pasteurellosis)	Photobacterium damselae	38294	SAMD00078763	[{'BioprojectAccn': 'PRJDB5709', 'BioprojectId': '383896'}]	2017-09-25	https://pubmed.ncbi.nlm.nih.gov/28729261/
GCA_002381345.1	ASM238134v1	Chromosome	Candidatus Enterovibrio altilux (g-proteobacteria)	Candidatus Enterovibrio altilux	1927128	SAMN06128235	[{'BioprojectAccn': 'PRJNA356863', 'BioprojectId': '356863'}]	2017-09-27	https://pubmed.ncbi.nlm.nih.gov/29946051/
GCA_002464935.1	ASM246493v1	Contig	Candidatus Enterovibrio escicola (g-proteobacteria)	Candidatus Enterovibrio escicola	1927127	SAMN06128194	[{'BioprojectAccn': 'PRJNA356862', 'BioprojectId': '356862'}]	2017-10-10	https://pubmed.ncbi.nlm.nih.gov/29946051/
GCA_002849855.1	ASM284985v1	Chromosome	Vibrio azureus (g-proteobacteria)	Vibrio azureus	512649	SAMN06105395	[{'BioprojectAccn': 'PRJNA356099', 'BioprojectId': '356099'}]	2018-01-03	https://pubmed.ncbi.nlm.nih.gov/19542136/
GCA_002906475.1	ASM290647v1	Complete Genome	Vibrio campbellii (g-proteobacteria)	Vibrio campbellii	680	SAMN08330225	[{'BioprojectAccn': 'PRJNA429202', 'BioprojectId': '429202'}]	2018-01-30	https://www.ncbi.nlm.nih.gov/pmc/articles/PMC5958271/
GCA_002946655.1	ASM294665v1	Complete Genome	Vibrio cholerae O1 biovar El Tor (g-proteobacteria)	Vibrio cholerae	686	SAMN08472240	[{'BioprojectAccn': 'PRJNA433212', 'BioprojectId': '433212'}]	2018-02-26	https://www.ncbi.nlm.nih.gov/pmc/articles/PMC6232129/
GCA_002953355.1	ASM295335v1	Complete Genome	Vibrio diabolicus (g-proteobacteria)	Vibrio diabolicus	50719	SAMN03996254	[{'BioprojectAccn': 'PRJNA231221', 'BioprojectId': '231221'}]	2018-02-27	https://pubmed.ncbi.nlm.nih.gov/31346170/
GCA_002953375.1	ASM295337v1	Complete Genome	Vibrio fluvialis (g-proteobacteria)	Vibrio fluvialis	676	SAMN03996261	[{'BioprojectAccn': 'PRJNA231221', 'BioprojectId': '231221'}]	2018-02-27	https://pubmed.ncbi.nlm.nih.gov/31346170/
GCA_002953395.1	ASM295339v1	Complete Genome	Vibrio diabolicus (g-proteobacteria)	Vibrio diabolicus	50719	SAMN03996322	[{'BioprojectAccn': 'PRJNA231221', 'BioprojectId': '231221'}]	2018-02-27	https://pubmed.ncbi.nlm.nih.gov/31346170/
GCA_002953515.1	ASM295351v1	Complete Genome	Vibrio alginolyticus (g-proteobacteria)	Vibrio alginolyticus	663	SAMN03996324	[{'BioprojectAccn': 'PRJNA231221', 'BioprojectId': '231221'}]	2018-02-27	https://pubmed.ncbi.nlm.nih.gov/31346170/
GCA_002953535.1	ASM295353v1	Complete Genome	Vibrio alginolyticus (g-proteobacteria)	Vibrio alginolyticus	663	SAMN03996326	[{'BioprojectAccn': 'PRJNA231221', 'BioprojectId': '231221'}]	2018-02-27	https://pubmed.ncbi.nlm.nih.gov/31346170/
GCA_002953975.1	ASM295397v1	Complete Genome	Vibrio alginolyticus (g-proteobacteria)	Vibrio alginolyticus	663	SAMN03996330	[{'BioprojectAccn': 'PRJNA231221', 'BioprojectId': '231221'}]	2018-02-27	https://pubmed.ncbi.nlm.nih.gov/31346170/
GCA_002997215.1	ASM299721v1	Complete Genome	Vibrio cholerae (g-proteobacteria)	Vibrio cholerae	666	SAMN07974340	[{'BioprojectAccn': 'PRJNA417007', 'BioprojectId': '417007'}]	2018-03-14	https://pubmed.ncbi.nlm.nih.gov/29505558/
GCA_003063785.1	ASM306378v1	Complete Genome	Vibrio cholerae (g-proteobacteria)	Vibrio cholerae	666	SAMN08822914	[{'BioprojectAccn': 'PRJNA447902', 'BioprojectId': '447902'}]	2018-04-23	https://pubmed.ncbi.nlm.nih.gov/35388218/; https://pubmed.ncbi.nlm.nih.gov/31478834/; https://pubmed.ncbi.nlm.nih.gov/30574591/
GCA_003063885.1	ASM306388v1	Complete Genome	Vibrio cholerae (g-proteobacteria)	Vibrio cholerae	666	SAMN08813238	[{'BioprojectAccn': 'PRJNA447902', 'BioprojectId': '447902'}]	2018-04-23	https://pubmed.ncbi.nlm.nih.gov/35388218/; https://pubmed.ncbi.nlm.nih.gov/31478834/; https://pubmed.ncbi.nlm.nih.gov/30574591/
GCA_003085735.1	ASM308573v1	Complete Genome	Vibrio parahaemolyticus (g-proteobacteria)	Vibrio parahaemolyticus	670	SAMN06310878	[{'BioprojectAccn': 'PRJNA371680', 'BioprojectId': '371680'}]	2018-05-02	https://pubmed.ncbi.nlm.nih.gov/29051747/
GCA_003097695.1	ASM309769v1	Complete Genome	Vibrio cholerae (g-proteobacteria)	Vibrio cholerae	666	SAMN08896638	[{'BioprojectAccn': 'PRJNA447902', 'BioprojectId': '447902'}]	2018-05-08	https://pubmed.ncbi.nlm.nih.gov/35388218/; https://pubmed.ncbi.nlm.nih.gov/31478834/; https://pubmed.ncbi.nlm.nih.gov/30574591/
GCA_003574155.1	ASM357415v1	Complete Genome	Vibrio cholerae (g-proteobacteria)	Vibrio cholerae	666	SAMD00118470	[{'BioprojectAccn': 'PRJDB7008', 'BioprojectId': '472479'}]	2018-09-18	https://pubmed.ncbi.nlm.nih.gov/29930068/
GCA_003719755.1	ASM371975v1	Complete Genome	Vibrio cholerae (g-proteobacteria)	Vibrio cholerae	666	SAMN10364850	[{'BioprojectAccn': 'PRJNA503567', 'BioprojectId': '503567'}]	2018-11-11	https://pubmed.ncbi.nlm.nih.gov/24567731/
GCA_006364355.1	ASM636435v1	Complete Genome	Vibrio furnissii (g-proteobacteria)	Vibrio furnissii	29494	SAMN11056492	[{'BioprojectAccn': 'PRJNA231221', 'BioprojectId': '231221'}]	2019-06-19	https://pubmed.ncbi.nlm.nih.gov/31346170/
GCA_008369605.1	ASM836960v1	Complete Genome	Vibrio cholerae (g-proteobacteria)	Vibrio cholerae	666	SAMN12572458	[{'BioprojectAccn': 'PRJNA560225', 'BioprojectId': '560225'}]	2019-09-11	https://www.ncbi.nlm.nih.gov/pmc/articles/PMC7171212/
GCA_008693625.1	ASM869362v1	Complete Genome	Vibrio parahaemolyticus (g-proteobacteria)	Vibrio parahaemolyticus	670	SAMN11056382	[{'BioprojectAccn': 'PRJNA231221', 'BioprojectId': '231221'}]	2019-09-25	https://pubmed.ncbi.nlm.nih.gov/31346170/
GCA_008693685.1	ASM869368v1	Complete Genome	Vibrio vulnificus (g-proteobacteria)	Vibrio vulnificus	672	SAMN11056378	[{'BioprojectAccn': 'PRJNA231221', 'BioprojectId': '231221'}]	2019-09-25	https://pubmed.ncbi.nlm.nih.gov/31346170/
GCA_008693745.1	ASM869374v1	Complete Genome	Vibrio parahaemolyticus (g-proteobacteria)	Vibrio parahaemolyticus	670	SAMN11056377	[{'BioprojectAccn': 'PRJNA231221', 'BioprojectId': '231221'}]	2019-09-25	https://pubmed.ncbi.nlm.nih.gov/31346170/
GCA_009184745.1	ASM918474v1	Complete Genome	Vibrio harveyi (g-proteobacteria)	Vibrio harveyi	669	SAMN12989727	[{'BioprojectAccn': 'PRJNA576309', 'BioprojectId': '576309'}]	2019-10-20	https://doi.org/10.3389/fmicb.2023.1121720
GCA_009363355.1	ASM936335v1	Complete Genome	Vibrio sp. THAF190c (g-proteobacteria)	Vibrio sp. THAF190c	2587865	SAMN11996130	[{'BioprojectAccn': 'PRJNA547984', 'BioprojectId': '547984'}]	2019-10-28	https://pubmed.ncbi.nlm.nih.gov/32847789/
GCA_009363415.1	ASM936341v1	Complete Genome	Vibrio aquimaris (g-proteobacteria)	Vibrio aquimaris	2587862	SAMN11996127	[{'BioprojectAccn': 'PRJNA547984', 'BioprojectId': '547984'}]	2019-10-28	https://pubmed.ncbi.nlm.nih.gov/32847789/
GCA_009363455.1	ASM936345v1	Complete Genome	Vibrio sp. THAF64 (g-proteobacteria)	Vibrio sp. THAF64	2587860	SAMN11996125	[{'BioprojectAccn': 'PRJNA547984', 'BioprojectId': '547984'}]	2019-10-28	https://pubmed.ncbi.nlm.nih.gov/32847789/
GCA_009646135.1	ASM964613v1	Complete Genome	Vibrio cholerae O395 (g-proteobacteria)	Vibrio cholerae	345073	SAMN13166158	[{'BioprojectAccn': 'PRJNA586749', 'BioprojectId': '586749'}]	2019-11-09	https://www.ncbi.nlm.nih.gov/pmc/articles/PMC6883915/
GCA_009676865.1	ASM967686v1	Complete Genome	Vibrio sp. THAF191d (g-proteobacteria)	Vibrio sp. THAF191d	2661922	SAMN13091048	[{'BioprojectAccn': 'PRJNA547984', 'BioprojectId': '547984'}]	2019-11-20	https://pubmed.ncbi.nlm.nih.gov/32847789/
GCA_009708195.1	ASM970819v1	Complete Genome	Vibrio sp. THAF191c (g-proteobacteria)	Vibrio sp. THAF191c	2661921	SAMN13091047	[{'BioprojectAccn': 'PRJNA547984', 'BioprojectId': '547984'}]	2019-11-26	https://pubmed.ncbi.nlm.nih.gov/32847789/
GCA_009883815.1	ASM988381v1	Complete Genome	Vibrio parahaemolyticus (g-proteobacteria)	Vibrio parahaemolyticus	670	SAMN10436897	[{'BioprojectAccn': 'PRJNA503785', 'BioprojectId': '503785'}]	2020-01-15	https://pubmed.ncbi.nlm.nih.gov/32184363/
GCA_009883835.1	ASM988383v1	Complete Genome	Vibrio parahaemolyticus (g-proteobacteria)	Vibrio parahaemolyticus	670	SAMN10436686	[{'BioprojectAccn': 'PRJNA503785', 'BioprojectId': '503785'}]	2020-01-15	https://pubmed.ncbi.nlm.nih.gov/32184363/
GCA_009883855.1	ASM988385v1	Complete Genome	Vibrio parahaemolyticus (g-proteobacteria)	Vibrio parahaemolyticus	670	SAMN10436796	[{'BioprojectAccn': 'PRJNA503785', 'BioprojectId': '503785'}]	2020-01-15	https://pubmed.ncbi.nlm.nih.gov/32184363/
GCA_009883875.1	ASM988387v1	Complete Genome	Vibrio parahaemolyticus (g-proteobacteria)	Vibrio parahaemolyticus	670	SAMN10436808	[{'BioprojectAccn': 'PRJNA503785', 'BioprojectId': '503785'}]	2020-01-15	https://pubmed.ncbi.nlm.nih.gov/32184363/
GCA_009883895.1	ASM988389v1	Complete Genome	Vibrio parahaemolyticus (g-proteobacteria)	Vibrio parahaemolyticus	670	SAMN10436807	[{'BioprojectAccn': 'PRJNA503785', 'BioprojectId': '503785'}]	2020-01-15	https://pubmed.ncbi.nlm.nih.gov/32184363/
GCA_009938115.1	ASM993811v1	Complete Genome	Vibrio cholerae O1 (g-proteobacteria)	Vibrio cholerae	127906	SAMN12136324	[{'BioprojectAccn': 'PRJNA550979', 'BioprojectId': '550979'}]	2020-01-28	https://pubmed.ncbi.nlm.nih.gov/31787954/
GCA_010587385.1	ASM1058738v1	Complete Genome	Vibrio astriarenae (g-proteobacteria)	Vibrio astriarenae	1481923	SAMN13738063	[{'BioprojectAccn': 'PRJNA599044', 'BioprojectId': '599044'}]	2020-02-14	https://www.ncbi.nlm.nih.gov/pmc/articles/PMC7326809/
GCA_011064285.1	ASM1106428v1	Complete Genome	Vibrio ziniensis (g-proteobacteria)	Vibrio ziniensis	2711221	SAMN14142770	[{'BioprojectAccn': 'PRJNA607666', 'BioprojectId': '607666'}]	2020-03-04	https://pubmed.ncbi.nlm.nih.gov/33887169/
GCA_011801415.1	ASM1180141v1	Complete Genome	Vibrio diabolicus (g-proteobacteria)	Vibrio diabolicus	50719	SAMN12406437	[{'BioprojectAccn': 'PRJNA557543', 'BioprojectId': '557543'}]	2020-03-31	https://pubmed.ncbi.nlm.nih.gov/32034937/
GCA_011801435.1	ASM1180143v1	Complete Genome	Vibrio alginolyticus (g-proteobacteria)	Vibrio alginolyticus	663	SAMN12434441	[{'BioprojectAccn': 'PRJNA558256', 'BioprojectId': '558256'}]	2020-03-31	https://pubmed.ncbi.nlm.nih.gov/32034937/
GCA_011801455.1	ASM1180145v1	Complete Genome	Vibrio diabolicus (g-proteobacteria)	Vibrio diabolicus	50719	SAMN12434698	[{'BioprojectAccn': 'PRJNA558270', 'BioprojectId': '558270'}]	2020-03-31	https://pubmed.ncbi.nlm.nih.gov/32034937/
GCA_013085075.1	ASM1308507v1	Complete Genome	Vibrio cholerae C6706 (g-proteobacteria)	Vibrio cholerae	948564	SAMN13734987	[{'BioprojectAccn': 'PRJNA598947', 'BioprojectId': '598947'}]	2020-05-13	https://pubmed.ncbi.nlm.nih.gov/32860313/
GCA_013085105.1	ASM1308510v1	Complete Genome	Vibrio cholerae O1 biovar El Tor (g-proteobacteria)	Vibrio cholerae	686	SAMN13734988	[{'BioprojectAccn': 'PRJNA598947', 'BioprojectId': '598947'}]	2020-05-13	https://pubmed.ncbi.nlm.nih.gov/32860313/
GCA_013085125.1	ASM1308512v1	Complete Genome	Vibrio cholerae O1 biovar El Tor (g-proteobacteria)	Vibrio cholerae	686	SAMN13734999	[{'BioprojectAccn': 'PRJNA598947', 'BioprojectId': '598947'}]	2020-05-13	https://pubmed.ncbi.nlm.nih.gov/32860313/
GCA_013085145.1	ASM1308514v1	Complete Genome	Vibrio cholerae O1 biovar El Tor (g-proteobacteria)	Vibrio cholerae	686	SAMN13735001	[{'BioprojectAccn': 'PRJNA598947', 'BioprojectId': '598947'}]	2020-05-13	https://pubmed.ncbi.nlm.nih.gov/32860313/
GCA_013085165.1	ASM1308516v1	Complete Genome	Vibrio cholerae O1 biovar El Tor (g-proteobacteria)	Vibrio cholerae	686	SAMN13734989	[{'BioprojectAccn': 'PRJNA598947', 'BioprojectId': '598947'}]	2020-05-13	https://pubmed.ncbi.nlm.nih.gov/32860313/
GCA_013357605.1	ASM1335760v1	Complete Genome	Vibrio cholerae (g-proteobacteria)	Vibrio cholerae	666	SAMN14944057	[{'BioprojectAccn': 'PRJNA633476', 'BioprojectId': '633476'}]	2020-06-17	https://pubmed.ncbi.nlm.nih.gov/35388218/; https://pubmed.ncbi.nlm.nih.gov/32885535/
GCA_013357625.1	ASM1335762v1	Complete Genome	Vibrio cholerae (g-proteobacteria)	Vibrio cholerae	666	SAMN14944065	[{'BioprojectAccn': 'PRJNA633476', 'BioprojectId': '633476'}]	2020-06-17	https://pubmed.ncbi.nlm.nih.gov/35388218/; https://pubmed.ncbi.nlm.nih.gov/32885535/
GCA_013357645.1	ASM1335764v1	Complete Genome	Vibrio cholerae (g-proteobacteria)	Vibrio cholerae	666	SAMN14944067	[{'BioprojectAccn': 'PRJNA633476', 'BioprojectId': '633476'}]	2020-06-17	https://pubmed.ncbi.nlm.nih.gov/35388218/; https://pubmed.ncbi.nlm.nih.gov/32885535/
GCA_013357665.1	ASM1335766v1	Complete Genome	Vibrio cholerae (g-proteobacteria)	Vibrio cholerae	666	SAMN14944069	[{'BioprojectAccn': 'PRJNA633476', 'BioprojectId': '633476'}]	2020-06-17	https://pubmed.ncbi.nlm.nih.gov/35388218/; https://pubmed.ncbi.nlm.nih.gov/32885535/
GCA_013357685.1	ASM1335768v1	Complete Genome	Vibrio cholerae (g-proteobacteria)	Vibrio cholerae	666	SAMN14944070	[{'BioprojectAccn': 'PRJNA633476', 'BioprojectId': '633476'}]	2020-06-17	https://pubmed.ncbi.nlm.nih.gov/35388218/; https://pubmed.ncbi.nlm.nih.gov/32885535/
GCA_013357725.1	ASM1335772v1	Complete Genome	Vibrio cholerae (g-proteobacteria)	Vibrio cholerae	666	SAMN14944072	[{'BioprojectAccn': 'PRJNA633476', 'BioprojectId': '633476'}]	2020-06-17	https://pubmed.ncbi.nlm.nih.gov/35388218/; https://pubmed.ncbi.nlm.nih.gov/32885535/
GCA_013357745.1	ASM1335774v1	Complete Genome	Vibrio cholerae (g-proteobacteria)	Vibrio cholerae	666	SAMN14944080	[{'BioprojectAccn': 'PRJNA633476', 'BioprojectId': '633476'}]	2020-06-17	https://pubmed.ncbi.nlm.nih.gov/35388218/; https://pubmed.ncbi.nlm.nih.gov/32885535/
GCA_013357765.1	ASM1335776v1	Complete Genome	Vibrio cholerae (g-proteobacteria)	Vibrio cholerae	666	SAMN14944081	[{'BioprojectAccn': 'PRJNA633476', 'BioprojectId': '633476'}]	2020-06-17	https://pubmed.ncbi.nlm.nih.gov/35388218/; https://pubmed.ncbi.nlm.nih.gov/32885535/
GCA_013357785.1	ASM1335778v1	Complete Genome	Vibrio cholerae (g-proteobacteria)	Vibrio cholerae	666	SAMN14944082	[{'BioprojectAccn': 'PRJNA633476', 'BioprojectId': '633476'}]	2020-06-17	https://pubmed.ncbi.nlm.nih.gov/35388218/; https://pubmed.ncbi.nlm.nih.gov/32885535/
GCA_013357805.1	ASM1335780v1	Complete Genome	Vibrio cholerae (g-proteobacteria)	Vibrio cholerae	666	SAMN14944083	[{'BioprojectAccn': 'PRJNA633476', 'BioprojectId': '633476'}]	2020-06-17	https://pubmed.ncbi.nlm.nih.gov/35388218/; https://pubmed.ncbi.nlm.nih.gov/32885535/
GCA_013357825.1	ASM1335782v1	Complete Genome	Vibrio cholerae (g-proteobacteria)	Vibrio cholerae	666	SAMN14944111	[{'BioprojectAccn': 'PRJNA633476', 'BioprojectId': '633476'}]	2020-06-17	https://pubmed.ncbi.nlm.nih.gov/35388218/; https://pubmed.ncbi.nlm.nih.gov/32885535/
GCA_013357845.1	ASM1335784v1	Complete Genome	Vibrio cholerae (g-proteobacteria)	Vibrio cholerae	666	SAMN14944112	[{'BioprojectAccn': 'PRJNA633476', 'BioprojectId': '633476'}]	2020-06-17	https://pubmed.ncbi.nlm.nih.gov/35388218/; https://pubmed.ncbi.nlm.nih.gov/32885535/
GCA_013357865.1	ASM1335786v1	Complete Genome	Vibrio cholerae (g-proteobacteria)	Vibrio cholerae	666	SAMN14944113	[{'BioprojectAccn': 'PRJNA633476', 'BioprojectId': '633476'}]	2020-06-17	https://pubmed.ncbi.nlm.nih.gov/35388218/; https://pubmed.ncbi.nlm.nih.gov/32885535/
GCA_013357885.1	ASM1335788v1	Complete Genome	Vibrio cholerae (g-proteobacteria)	Vibrio cholerae	666	SAMN14944058	[{'BioprojectAccn': 'PRJNA633476', 'BioprojectId': '633476'}]	2020-06-17	https://pubmed.ncbi.nlm.nih.gov/35388218/; https://pubmed.ncbi.nlm.nih.gov/32885535/
GCA_014083925.1	ASM1408392v1	Complete Genome	Vibrio spartinae (g-proteobacteria)	Vibrio spartinae	1918945	SAMN13246175	[{'BioprojectAccn': 'PRJNA588512', 'BioprojectId': '588512'}]	2020-08-06	https://pubmed.ncbi.nlm.nih.gov/32275146/
GCA_014211935.1	ASM1421193v1	Complete Genome	Vibrio vulnificus (g-proteobacteria)	Vibrio vulnificus	672	SAMN12648273	[{'BioprojectAccn': 'PRJNA266293', 'BioprojectId': '266293'}]	2020-08-16	https://pubmed.ncbi.nlm.nih.gov/32540931/
GCA_014788305.1	ASM1478830v1	Complete Genome	Vibrio navarrensis (g-proteobacteria)	Vibrio navarrensis	29495	SAMN12648271	[{'BioprojectAccn': 'PRJNA266293', 'BioprojectId': '266293'}]	2020-09-29	https://pubmed.ncbi.nlm.nih.gov/32540931/
GCA_015482825.1	ASM1548282v1	Complete Genome	Vibrio cholerae C6706 (g-proteobacteria)	Vibrio cholerae	948564	SAMN16705019	[{'BioprojectAccn': 'PRJNA675358', 'BioprojectId': '675358'}]	2020-11-16	https://www.ncbi.nlm.nih.gov/pmc/articles/PMC8407767/
GCA_017329545.1	ASM1732954v1	Complete Genome	Photobacterium ganghwense (g-proteobacteria)	Photobacterium ganghwense	320778	SAMN11998091	[{'BioprojectAccn': 'PRJNA548038', 'BioprojectId': '548038'}]	2021-03-11	https://pubmed.ncbi.nlm.nih.gov/33970538/
GCA_017948285.1	ASM1794828v1	Complete Genome	Vibrio cholerae (g-proteobacteria)	Vibrio cholerae	666	SAMN18636297	[{'BioprojectAccn': 'PRJNA720118', 'BioprojectId': '720118'}]	2021-04-14	https://www.frontiersin.org/journals/microbiology/articles/10.3389/fmicb.2022.932165/full#supplementary-material
GCA_017948345.1	ASM1794834v1	Complete Genome	Vibrio cholerae MO10 (g-proteobacteria)	Vibrio cholerae	345072	SAMN18642716	[{'BioprojectAccn': 'PRJNA720118', 'BioprojectId': '720118'}]	2021-04-14	https://www.frontiersin.org/journals/microbiology/articles/10.3389/fmicb.2022.932165/full#supplementary-material
GCA_018135645.1	ASM1813564v1	Complete Genome	Vibrio parahaemolyticus (g-proteobacteria)	Vibrio parahaemolyticus	670	SAMN18721142	[{'BioprojectAccn': 'PRJNA721559', 'BioprojectId': '721559'}]	2021-04-23	https://pubmed.ncbi.nlm.nih.gov/32082274/
GCA_018336415.1	ASM1833641v1	Complete Genome	Vibrio cholerae O37 (g-proteobacteria)	Vibrio cholerae	185332	SAMN13736322	[{'BioprojectAccn': 'PRJNA599000', 'BioprojectId': '599000'}]	2021-05-11	https://www.nature.com/articles/s41396-022-01234-7
GCA_019226825.1	ASM1922682v1	Complete Genome	Vibrio ostreae (g-proteobacteria)	Vibrio ostreae	2841925	SAMN19522531	[{'BioprojectAccn': 'PRJNA734724', 'BioprojectId': '734724'}]	2021-07-15	https://doi.org/10.1099/ijsem.0.005586
GCA_019504425.1	ASM1950442v1	Complete Genome	Vibrio cholerae (g-proteobacteria)	Vibrio cholerae	666	SAMN19718245	[{'BioprojectAccn': 'PRJNA738303', 'BioprojectId': '738303'}]	2021-08-10	https://pubmed.ncbi.nlm.nih.gov/35171023/
GCA_021431865.1	ASM2143186v1	Complete Genome	Vibrio cholerae (g-proteobacteria)	Vibrio cholerae	666	SAMN24592306	[{'BioprojectAccn': 'PRJNA793890', 'BioprojectId': '793890'}]	2022-01-11	https://pubmed.ncbi.nlm.nih.gov/29899024/
GCA_021729965.1	ASM2172996v1	Complete Genome	Vibrio parahaemolyticus (g-proteobacteria)	Vibrio parahaemolyticus	670	SAMN17188316	[{'BioprojectAccn': 'PRJNA503785', 'BioprojectId': '503785'}]	2022-01-31	https://pubmed.ncbi.nlm.nih.gov/32184363/
GCA_021729985.1	ASM2172998v1	Complete Genome	Vibrio parahaemolyticus (g-proteobacteria)	Vibrio parahaemolyticus	670	SAMN17188276	[{'BioprojectAccn': 'PRJNA503785', 'BioprojectId': '503785'}]	2022-01-31	https://pubmed.ncbi.nlm.nih.gov/32184363/
GCA_021730005.1	ASM2173000v1	Complete Genome	Vibrio parahaemolyticus (g-proteobacteria)	Vibrio parahaemolyticus	670	SAMN17188302	[{'BioprojectAccn': 'PRJNA503785', 'BioprojectId': '503785'}]	2022-01-31	https://pubmed.ncbi.nlm.nih.gov/32184363/
GCA_021730025.1	ASM2173002v1	Complete Genome	Vibrio parahaemolyticus (g-proteobacteria)	Vibrio parahaemolyticus	670	SAMN17188309	[{'BioprojectAccn': 'PRJNA503785', 'BioprojectId': '503785'}]	2022-01-31	https://pubmed.ncbi.nlm.nih.gov/32184363/
GCA_021730065.1	ASM2173006v1	Complete Genome	Vibrio parahaemolyticus (g-proteobacteria)	Vibrio parahaemolyticus	670	SAMN17188298	[{'BioprojectAccn': 'PRJNA503785', 'BioprojectId': '503785'}]	2022-01-31	https://pubmed.ncbi.nlm.nih.gov/32184363/
GCA_021730085.1	ASM2173008v1	Complete Genome	Vibrio parahaemolyticus (g-proteobacteria)	Vibrio parahaemolyticus	670	SAMN17188296	[{'BioprojectAccn': 'PRJNA503785', 'BioprojectId': '503785'}]	2022-01-31	https://pubmed.ncbi.nlm.nih.gov/32184363/
GCA_022371215.1	ASM2237121v1	Complete Genome	Vibrio gigantis (g-proteobacteria)	Vibrio gigantis	296199	SAMN25990050	[{'BioprojectAccn': 'PRJNA807487', 'BioprojectId': '807487'}]	2022-02-23	Jimei University
GCA_022670655.1	ASM2267065v1	Complete Genome	Vibrio cholerae O1 biovar El Tor (g-proteobacteria)	Vibrio cholerae	686	SAMD00425500	[{'BioprojectAccn': 'PRJDB12712', 'BioprojectId': '786795'}]	2022-03-22	Not published but has been released: https://en.uobaghdad.edu.iq/?p=32923
GCA_023167925.1	ASM2316792v1	Complete Genome	Vibrio cholerae (g-proteobacteria)	Vibrio cholerae	666	SAMD00180482	[{'BioprojectAccn': 'PRJDB8600', 'BioprojectId': '610543'}]	2022-04-28	https://www.ncbi.nlm.nih.gov/pmc/articles/PMC9484750/
GCA_023167985.1	ASM2316798v1	Complete Genome	Vibrio cholerae (g-proteobacteria)	Vibrio cholerae	666	SAMD00180541	[{'BioprojectAccn': 'PRJDB8600', 'BioprojectId': '610543'}]	2022-04-28	https://www.ncbi.nlm.nih.gov/pmc/articles/PMC9484750/
GCA_023168045.1	ASM2316804v1	Complete Genome	Vibrio cholerae (g-proteobacteria)	Vibrio cholerae	666	SAMD00180548	[{'BioprojectAccn': 'PRJDB8600', 'BioprojectId': '610543'}]	2022-04-28	https://www.ncbi.nlm.nih.gov/pmc/articles/PMC9484750/
GCA_023168105.1	ASM2316810v1	Complete Genome	Vibrio cholerae (g-proteobacteria)	Vibrio cholerae	666	SAMD00180584	[{'BioprojectAccn': 'PRJDB8600', 'BioprojectId': '610543'}]	2022-04-28	https://www.ncbi.nlm.nih.gov/pmc/articles/PMC9484750/
GCA_023168185.1	ASM2316818v1	Complete Genome	Vibrio cholerae (g-proteobacteria)	Vibrio cholerae	666	SAMD00180612	[{'BioprojectAccn': 'PRJDB8600', 'BioprojectId': '610543'}]	2022-04-28	https://www.ncbi.nlm.nih.gov/pmc/articles/PMC9484750/
GCA_023168205.1	ASM2316820v1	Complete Genome	Vibrio cholerae (g-proteobacteria)	Vibrio cholerae	666	SAMD00180617	[{'BioprojectAccn': 'PRJDB8600', 'BioprojectId': '610543'}]	2022-04-28	https://www.ncbi.nlm.nih.gov/pmc/articles/PMC9484750/
GCA_023168225.1	ASM2316822v1	Complete Genome	Vibrio cholerae (g-proteobacteria)	Vibrio cholerae	666	SAMD00180619	[{'BioprojectAccn': 'PRJDB8600', 'BioprojectId': '610543'}]	2022-04-28	https://www.ncbi.nlm.nih.gov/pmc/articles/PMC9484750/
GCA_023168245.1	ASM2316824v1	Complete Genome	Vibrio cholerae (g-proteobacteria)	Vibrio cholerae	666	SAMD00180632	[{'BioprojectAccn': 'PRJDB8600', 'BioprojectId': '610543'}]	2022-04-28	https://www.ncbi.nlm.nih.gov/pmc/articles/PMC9484750/
GCA_023168265.1	ASM2316826v1	Complete Genome	Vibrio cholerae (g-proteobacteria)	Vibrio cholerae	666	SAMD00180645	[{'BioprojectAccn': 'PRJDB8600', 'BioprojectId': '610543'}]	2022-04-28	https://www.ncbi.nlm.nih.gov/pmc/articles/PMC9484750/
GCA_023168285.1	ASM2316828v1	Complete Genome	Vibrio cholerae (g-proteobacteria)	Vibrio cholerae	666	SAMD00180666	[{'BioprojectAccn': 'PRJDB8600', 'BioprojectId': '610543'}]	2022-04-28	https://www.ncbi.nlm.nih.gov/pmc/articles/PMC9484750/
GCA_023205975.1	ASM2320597v1	Complete Genome	Vibrio cyclitrophicus (g-proteobacteria)	Vibrio cyclitrophicus	47951	SAMN16631325	[{'BioprojectAccn': 'PRJNA669220', 'BioprojectId': '669220'}]	2022-05-02	https://link.springer.com/article/10.1007/s10646-015-1460-6
GCA_023206015.1	ASM2320601v1	Complete Genome	Vibrio cyclitrophicus (g-proteobacteria)	Vibrio cyclitrophicus	47951	SAMN16631342	[{'BioprojectAccn': 'PRJNA669220', 'BioprojectId': '669220'}]	2022-05-02	https://link.springer.com/article/10.1007/s10646-015-1460-6
GCA_023206035.1	ASM2320603v1	Complete Genome	Vibrio cyclitrophicus (g-proteobacteria)	Vibrio cyclitrophicus	47951	SAMN16631346	[{'BioprojectAccn': 'PRJNA669220', 'BioprojectId': '669220'}]	2022-05-02	https://link.springer.com/article/10.1007/s10646-015-1460-6
GCA_023206055.1	ASM2320605v1	Complete Genome	Vibrio cyclitrophicus (g-proteobacteria)	Vibrio cyclitrophicus	47951	SAMN16631326	[{'BioprojectAccn': 'PRJNA669220', 'BioprojectId': '669220'}]	2022-05-02	https://link.springer.com/article/10.1007/s10646-015-1460-6
GCA_023206395.1	ASM2320639v1	Complete Genome	Vibrio sp. ED004 (g-proteobacteria)	Vibrio sp. ED004	2785124	SAMN16631324	[{'BioprojectAccn': 'PRJNA669220', 'BioprojectId': '669220'}]	2022-05-02	https://link.springer.com/article/10.1007/s10646-015-1460-6
GCA_023221655.1	ASM2322165v1	Complete Genome	Vibrio crassostreae (g-proteobacteria)	Vibrio crassostreae	246167	SAMN16631296	[{'BioprojectAccn': 'PRJNA669220', 'BioprojectId': '669220'}]	2022-05-03	https://link.springer.com/article/10.1007/s10646-015-1460-6
GCA_023277445.1	ASM2327744v1	Complete Genome	Vibrio sp. ED002 (g-proteobacteria)	Vibrio sp. ED002	2785123	SAMN16631305	[{'BioprojectAccn': 'PRJNA669220', 'BioprojectId': '669220'}]	2022-05-09	https://link.springer.com/article/10.1007/s10646-015-1460-6
GCA_023650915.1	ASM2365091v1	Complete Genome	Vibrio alginolyticus (g-proteobacteria)	Vibrio alginolyticus	663	SAMN28690470	[{'BioprojectAccn': 'PRJNA842900', 'BioprojectId': '842900'}]	2022-06-06	https://pubmed.ncbi.nlm.nih.gov/35400200/
GCA_023653475.1	ASM2365347v1	Contig	Photobacterium galatheae (g-proteobacteria)	Photobacterium galatheae	1654360	SAMN18754223	[{'BioprojectAccn': 'PRJNA722404', 'BioprojectId': '722404'}]	2022-06-06	https://doi.org/10.1099/ijsem.0.000603
GCA_023746615.1	ASM2374661v1	Complete Genome	Grimontia kaedaensis (g-proteobacteria)	Grimontia kaedaensis	2872157	SAMN20938798	[{'BioprojectAccn': 'PRJNA757174', 'BioprojectId': '757174'}]	2022-06-16	https://doi.org/10.1099/ijsem.0.005946
GCA_024508015.1	ASM2450801v1	Complete Genome	Vibrio natriegens (g-proteobacteria)	Vibrio natriegens	691	SAMN29939551	[{'BioprojectAccn': 'PRJNA607328', 'BioprojectId': '607328'}]	2022-08-03	https://pubmed.ncbi.nlm.nih.gov/32381611/
GCA_024582835.1	ASM2458283v1	Complete Genome	Vibrio japonicus (g-proteobacteria)	Vibrio japonicus	1824638	SAMN29984769	[{'BioprojectAccn': 'PRJNA862624', 'BioprojectId': '862624'}]	2022-08-07	https://pubmed.ncbi.nlm.nih.gov/36287289/
GCA_025264605.1	ASM2526460v1	Complete Genome	Vibrio splendidus (g-proteobacteria)	Vibrio splendidus	29497	SAMN16442765	[{'BioprojectAccn': 'PRJNA669220', 'BioprojectId': '669220'}]	2022-09-19	https://link.springer.com/article/10.1007/s10646-015-1460-6
GCA_025757485.1	ASM2575748v1	Complete Genome	Vibrio natriegens (g-proteobacteria)	Vibrio natriegens	691	SAMN31208420	[{'BioprojectAccn': 'PRJNA888112', 'BioprojectId': '888112'}]	2022-10-19	https://pubmed.ncbi.nlm.nih.gov/36598262/
GCA_026639315.1	ASM2663931v1	Complete Genome	Vibrio alginolyticus (g-proteobacteria)	Vibrio alginolyticus	663	SAMN29549217	[{'BioprojectAccn': 'PRJNA856407', 'BioprojectId': '856407'}]	2022-12-05	https://pubmed.ncbi.nlm.nih.gov/36602387/
GCA_026650865.1	ASM2665086v1	Complete Genome	Vibrio parahaemolyticus (g-proteobacteria)	Vibrio parahaemolyticus	670	SAMN17311133	[{'BioprojectAccn': 'PRJNA691968', 'BioprojectId': '691968'}]	2022-12-05	https://pubmed.ncbi.nlm.nih.gov/34260793/
GCA_028228685.1	ASM2822868v1	Complete Genome	Vibrio parahaemolyticus (g-proteobacteria)	Vibrio parahaemolyticus	670	SAMN30158696	[{'BioprojectAccn': 'PRJNA866285', 'BioprojectId': '866285'}]	2023-01-30	https://pubmed.ncbi.nlm.nih.gov/36689335/
GCA_028472865.1	ASM2847286v1	Complete Genome	Vibrio parahaemolyticus (g-proteobacteria)	Vibrio parahaemolyticus	670	SAMN20499206	[{'BioprojectAccn': 'PRJNA750876', 'BioprojectId': '750876'}]	2023-02-06	https://pubmed.ncbi.nlm.nih.gov/35660661/
GCA_028609665.1	ASM2860966v1	Complete Genome	Vibrio parahaemolyticus (g-proteobacteria)	Vibrio parahaemolyticus	670	SAMN13706869	[{'BioprojectAccn': 'PRJNA503785', 'BioprojectId': '503785'}]	2023-02-13	https://pubmed.ncbi.nlm.nih.gov/32184363/
GCA_028609685.1	ASM2860968v1	Complete Genome	Vibrio parahaemolyticus (g-proteobacteria)	Vibrio parahaemolyticus	670	SAMN13706805	[{'BioprojectAccn': 'PRJNA503785', 'BioprojectId': '503785'}]	2023-02-13	https://pubmed.ncbi.nlm.nih.gov/32184363/
GCA_028609705.1	ASM2860970v1	Complete Genome	Vibrio parahaemolyticus (g-proteobacteria)	Vibrio parahaemolyticus	670	SAMN13706828	[{'BioprojectAccn': 'PRJNA503785', 'BioprojectId': '503785'}]	2023-02-13	https://pubmed.ncbi.nlm.nih.gov/32184363/
GCA_029026885.1	ASM2902688v1	Complete Genome	Vibrio cholerae (g-proteobacteria)	Vibrio cholerae	666	SAMN24018753	[{'BioprojectAccn': 'PRJNA691968', 'BioprojectId': '691968'}]	2023-03-08	https://pubmed.ncbi.nlm.nih.gov/34260793/
GCA_029541605.1	ASM2954160v1	Complete Genome	Vibrio coralliilyticus (g-proteobacteria)	Vibrio coralliilyticus	190893	SAMN33774569	[{'BioprojectAccn': 'PRJNA945193', 'BioprojectId': '945193'}]	2023-04-03	https://www.sciencedirect.com/science/article/pii/S2352513419301231
GCA_029910115.1	ASM2991011v1	Complete Genome	Vibrio lentus (g-proteobacteria)	Vibrio lentus	136468	SAMN16480605	[{'BioprojectAccn': 'PRJNA669220', 'BioprojectId': '669220'}]	2023-05-01	https://link.springer.com/article/10.1007/s10646-015-1460-6
GCA_030060435.1	ASM3006043v1	Complete Genome	Vibrio harveyi (g-proteobacteria)	Vibrio harveyi	669	SAMN35083898	[{'BioprojectAccn': 'PRJNA972608', 'BioprojectId': '972608'}]	2023-05-22	ICAR-Central Institute of Brackishwater Aquaculture, Sujeet Kumar; 2023-05-15
GCA_030062725.1	ASM3006272v1	Complete Genome	Vibrio cholerae (g-proteobacteria)	Vibrio cholerae	666	SAMN18296291	[{'BioprojectAccn': 'PRJNA714234', 'BioprojectId': '714234'}]	2023-05-22	https://www.ncbi.nlm.nih.gov/pmc/articles/PMC10654082/
GCA_030580635.1	ASM3058063v1	Complete Genome	Vibrio metoecus (g-proteobacteria)	Vibrio metoecus	1481663	SAMN36294848	[{'BioprojectAccn': 'PRJNA991495', 'BioprojectId': '991495'}]	2023-08-01	https://www.ncbi.nlm.nih.gov/pmc/articles/PMC11237558/
GCA_030718725.1	ASM3071872v1	Complete Genome	Vibrio cholerae (g-proteobacteria)	Vibrio cholerae	666	SAMN36815614	[{'BioprojectAccn': 'PRJNA1001814', 'BioprojectId': '1001814'}]	2023-08-14	https://pubmed.ncbi.nlm.nih.gov/38345380/
GCA_030718745.1	ASM3071874v1	Complete Genome	Vibrio cholerae (g-proteobacteria)	Vibrio cholerae	666	SAMN36815618	[{'BioprojectAccn': 'PRJNA1001814', 'BioprojectId': '1001814'}]	2023-08-14	https://pubmed.ncbi.nlm.nih.gov/38345380/
GCA_030718765.1	ASM3071876v1	Complete Genome	Vibrio cholerae (g-proteobacteria)	Vibrio cholerae	666	SAMN36815616	[{'BioprojectAccn': 'PRJNA1001814', 'BioprojectId': '1001814'}]	2023-08-14	https://pubmed.ncbi.nlm.nih.gov/38345380/
GCA_030718785.1	ASM3071878v1	Complete Genome	Vibrio cholerae (g-proteobacteria)	Vibrio cholerae	666	SAMN36815619	[{'BioprojectAccn': 'PRJNA1001814', 'BioprojectId': '1001814'}]	2023-08-14	https://pubmed.ncbi.nlm.nih.gov/38345380/
GCA_031883075.1	ASM3188307v1	Complete Genome	Vibrio vulnificus (g-proteobacteria)	Vibrio vulnificus	672	SAMN37345416	[{'BioprojectAccn': 'PRJNA1015009', 'BioprojectId': '1015009'}]	2023-09-25	https://www.kjom.org/journal/view.html?uid=458&&vmd=Full
GCA_033441435.1	ASM3344143v1	Complete Genome	Vibrio parahaemolyticus (g-proteobacteria)	Vibrio parahaemolyticus	670	SAMN37260050	[{'BioprojectAccn': 'PRJNA1012477', 'BioprojectId': '1012477'}]	2023-11-08	https://bmcgenomics.biomedcentral.com/articles/10.1186/s12864-024-10093-9
GCA_033441455.1	ASM3344145v1	Complete Genome	Vibrio parahaemolyticus (g-proteobacteria)	Vibrio parahaemolyticus	670	SAMN37260052	[{'BioprojectAccn': 'PRJNA1012477', 'BioprojectId': '1012477'}]	2023-11-08	https://bmcgenomics.biomedcentral.com/articles/10.1186/s12864-024-10093-9
GCA_036884285.1	ASM3688428v1	Complete Genome	Vibrio cholerae (g-proteobacteria)	Vibrio cholerae	666	SAMN37127550	[{'BioprojectAccn': 'PRJNA266293', 'BioprojectId': '266293'}]	2024-02-27	https://pubmed.ncbi.nlm.nih.gov/32540931/
GCA_038086725.1	ASM3808672v1	Complete Genome	Photobacterium damselae subsp. damselae (g-proteobacteria)	Photobacterium damselae	85581	SAMN40232839	[{'BioprojectAccn': 'PRJNA1083106', 'BioprojectId': '1083106'}]	2024-04-12	https://www.sciencedirect.com/science/article/pii/S0044848624007397
GCA_038297345.1	ASM3829734v1	Complete Genome	Vibrio alginolyticus (g-proteobacteria)	Vibrio alginolyticus	663	SAMN36702064	[{'BioprojectAccn': 'PRJNA992554', 'BioprojectId': '992554'}]	2024-04-16	https://pubmed.ncbi.nlm.nih.gov/38189292/
GCA_040278805.2	ASM4027880v2	Complete Genome	Vibrio cholerae (g-proteobacteria)	Vibrio cholerae	666	SAMN41863507	[{'BioprojectAccn': 'PRJNA1123590', 'BioprojectId': '1123590'}]	2024-07-26	https://www.ncbi.nlm.nih.gov/pmc/articles/PMC11395875/
GCA_040315585.1	ASM4031558v1	Complete Genome	Vibrio metschnikovii (g-proteobacteria)	Vibrio metschnikovii	28172	SAMN26631324	[{'BioprojectAccn': 'PRJNA800017', 'BioprojectId': '800017'}]	2024-06-25	https://pubmed.ncbi.nlm.nih.gov/38563789/
GCA_040327105.2	ASM4032710v2	Complete Genome	Vibrio cholerae (g-proteobacteria)	Vibrio cholerae	666	SAMN41919331	[{'BioprojectAccn': 'PRJNA1123590', 'BioprojectId': '1123590'}]	2024-07-26	https://www.ncbi.nlm.nih.gov/pmc/articles/PMC11395875/
GCA_040349345.2	ASM4034934v2	Complete Genome	Vibrio cholerae (g-proteobacteria)	Vibrio cholerae	666	SAMN41919481	[{'BioprojectAccn': 'PRJNA1123590', 'BioprojectId': '1123590'}]	2024-07-19	https://www.ncbi.nlm.nih.gov/pmc/articles/PMC11395875/
GCA_040349375.2	ASM4034937v2	Complete Genome	Vibrio cholerae (g-proteobacteria)	Vibrio cholerae	666	SAMN41919480	[{'BioprojectAccn': 'PRJNA1123590', 'BioprojectId': '1123590'}]	2024-07-19	https://www.ncbi.nlm.nih.gov/pmc/articles/PMC11395875/
GCA_040349395.2	ASM4034939v2	Complete Genome	Vibrio cholerae (g-proteobacteria)	Vibrio cholerae	666	SAMN41919478	[{'BioprojectAccn': 'PRJNA1123590', 'BioprojectId': '1123590'}]	2024-07-19	https://www.ncbi.nlm.nih.gov/pmc/articles/PMC11395875/
GCA_040349985.2	ASM4034998v2	Complete Genome	Vibrio cholerae (g-proteobacteria)	Vibrio cholerae	666	SAMN41919491	[{'BioprojectAccn': 'PRJNA1123590', 'BioprojectId': '1123590'}]	2024-07-19	https://www.ncbi.nlm.nih.gov/pmc/articles/PMC11395875/
GCA_040350365.2	ASM4035036v2	Complete Genome	Vibrio cholerae (g-proteobacteria)	Vibrio cholerae	666	SAMN41920219	[{'BioprojectAccn': 'PRJNA1123590', 'BioprojectId': '1123590'}]	2024-07-19	https://www.ncbi.nlm.nih.gov/pmc/articles/PMC11395875/
GCA_040350385.2	ASM4035038v2	Complete Genome	Vibrio cholerae (g-proteobacteria)	Vibrio cholerae	666	SAMN41920218	[{'BioprojectAccn': 'PRJNA1123590', 'BioprojectId': '1123590'}]	2024-07-30	https://www.ncbi.nlm.nih.gov/pmc/articles/PMC11395875/
GCA_040350495.2	ASM4035049v2	Complete Genome	Vibrio cholerae (g-proteobacteria)	Vibrio cholerae	666	SAMN41920290	[{'BioprojectAccn': 'PRJNA1123590', 'BioprojectId': '1123590'}]	2024-07-19	https://www.ncbi.nlm.nih.gov/pmc/articles/PMC11395875/
GCA_040350865.2	ASM4035086v2	Complete Genome	Vibrio cholerae (g-proteobacteria)	Vibrio cholerae	666	SAMN41920328	[{'BioprojectAccn': 'PRJNA1123590', 'BioprojectId': '1123590'}]	2024-07-19	https://www.ncbi.nlm.nih.gov/pmc/articles/PMC11395875/
GCA_040427215.2	ASM4042721v2	Complete Genome	Vibrio cholerae (g-proteobacteria)	Vibrio cholerae	666	SAMN41943088	[{'BioprojectAccn': 'PRJNA1123590', 'BioprojectId': '1123590'}]	2024-07-19	https://www.ncbi.nlm.nih.gov/pmc/articles/PMC11395875/
GCA_040427555.2	ASM4042755v2	Complete Genome	Vibrio cholerae (g-proteobacteria)	Vibrio cholerae	666	SAMN41943256	[{'BioprojectAccn': 'PRJNA1123590', 'BioprojectId': '1123590'}]	2024-08-02	https://www.ncbi.nlm.nih.gov/pmc/articles/PMC11395875/
GCA_040427735.2	ASM4042773v2	Complete Genome	Vibrio cholerae (g-proteobacteria)	Vibrio cholerae	666	SAMN41943247	[{'BioprojectAccn': 'PRJNA1123590', 'BioprojectId': '1123590'}]	2024-07-19	https://www.ncbi.nlm.nih.gov/pmc/articles/PMC11395875/
GCA_040427795.2	ASM4042779v2	Complete Genome	Vibrio cholerae (g-proteobacteria)	Vibrio cholerae	666	SAMN41943246	[{'BioprojectAccn': 'PRJNA1123590', 'BioprojectId': '1123590'}]	2024-08-02	https://www.ncbi.nlm.nih.gov/pmc/articles/PMC11395875/
GCA_040429705.2	ASM4042970v2	Complete Genome	Vibrio cholerae (g-proteobacteria)	Vibrio cholerae	666	SAMN41944392	[{'BioprojectAccn': 'PRJNA1123590', 'BioprojectId': '1123590'}]	2024-07-26	https://www.ncbi.nlm.nih.gov/pmc/articles/PMC11395875/
GCA_040430105.2	ASM4043010v2	Complete Genome	Vibrio cholerae (g-proteobacteria)	Vibrio cholerae	666	SAMN41946225	[{'BioprojectAccn': 'PRJNA1123590', 'BioprojectId': '1123590'}]	2024-07-26	https://www.ncbi.nlm.nih.gov/pmc/articles/PMC11395875/
GCA_040430315.2	ASM4043031v2	Complete Genome	Vibrio cholerae (g-proteobacteria)	Vibrio cholerae	666	SAMN41946216	[{'BioprojectAccn': 'PRJNA1123590', 'BioprojectId': '1123590'}]	2024-07-26	https://www.ncbi.nlm.nih.gov/pmc/articles/PMC11395875/
GCA_040588515.1	ASM4058851v1	Complete Genome	Vibrio metschnikovii (g-proteobacteria)	Vibrio metschnikovii	28172	SAMN26631323	[{'BioprojectAccn': 'PRJNA800017', 'BioprojectId': '800017'}]	2024-07-10	https://pubmed.ncbi.nlm.nih.gov/38563789/
GCA_040735825.1	CNCTC6536	Complete Genome	Vibrio cholerae (g-proteobacteria)	Vibrio cholerae	666	SAMN40377900	[{'BioprojectAccn': 'PRJNA1086473', 'BioprojectId': '1086473'}]	2024-07-16	https://www.microbiologyresearch.org/content/journal/mgen/10.1099/mgen.0.001282
GCA_040869025.1	ASM4086902v1	Complete Genome	Vibrio scophthalmi (g-proteobacteria)	Vibrio scophthalmi	45658	SAMN37357343	[{'BioprojectAccn': 'PRJNA1015451', 'BioprojectId': '1015451'}]	2024-07-25	Food Science and Biotechnology, Ewha Womans University, South Korea
GCA_041734175.1	ASM4173417v1	Complete Genome	Vibrio anguillarum (g-proteobacteria)	Vibrio anguillarum	55601	SAMN43387884	[{'BioprojectAccn': 'PRJNA1153050', 'BioprojectId': '1153050'}]	2024-09-04	https://pubmed.ncbi.nlm.nih.gov/38467165/
GCA_900060185.1	GmarinaCECT8713_SPAdes_Prokka	Contig	Grimontia marina (g-proteobacteria)	Grimontia marina	646534	SAMEA3872803	[{'BioprojectAccn': 'PRJEB12682', 'BioprojectId': '314204'}]	2016-03-13	https://pubmed.ncbi.nlm.nih.gov/22367954/
GCA_900324425.1	48853_H01	Complete Genome	Vibrio cholerae (g-proteobacteria)	Vibrio cholerae	666	SAMEA4374367	[{'BioprojectAccn': 'PRJEB14661', 'BioprojectId': '348906'}]	2018-05-04	https://www.nature.com/articles/s41598-019-41883-x
GCA_900324435.1	48853_F01	Complete Genome	Vibrio cholerae (g-proteobacteria)	Vibrio cholerae	666	SAMEA4374365	[{'BioprojectAccn': 'PRJEB14661', 'BioprojectId': '348906'}]	2020-04-14	https://www.nature.com/articles/s41598-019-41883-x
GCA_900324445.1	48853_G01	Complete Genome	Vibrio cholerae (g-proteobacteria)	Vibrio cholerae	666	SAMEA4374366	[{'BioprojectAccn': 'PRJEB14661', 'BioprojectId': '348906'}]	2018-05-04	https://www.nature.com/articles/s41598-019-41883-x
GCA_900324455.1	48853_A02	Complete Genome	Vibrio cholerae (g-proteobacteria)	Vibrio cholerae	666	SAMEA4374368	[{'BioprojectAccn': 'PRJEB14661', 'BioprojectId': '348906'}]	2018-05-04	https://www.nature.com/articles/s41598-019-41883-x
GCA_900538065.1	59617_E01	Complete Genome	Vibrio paracholerae (g-proteobacteria)	Vibrio paracholerae	650003	SAMEA104470976	[{'BioprojectAccn': 'PRJEB28387', 'BioprojectId': '488413'}]	2018-09-14	https://pubmed.ncbi.nlm.nih.gov/30966987/
GCA_937000105.1	CNRVC190243	Complete Genome	Vibrio cholerae (g-proteobacteria)	Vibrio cholerae	666	SAMEA9995373	[{'BioprojectAccn': 'PRJEB52123', 'BioprojectId': '881154'}]	2022-09-28	https://www.nature.com/articles/s41564-023-01472-1
GCA_937000115.1	CNRVC190247	Complete Genome	Vibrio cholerae (g-proteobacteria)	Vibrio cholerae	666	SAMEA9995352	[{'BioprojectAccn': 'PRJEB47951', 'BioprojectId': '881143'}]	2022-09-28	https://www.nature.com/articles/s41564-023-01472-1
