# Supplementary material for: ChiVariARIBA: a modular, editable workflow and database for characterising chitin gene variation in Vibrio spp. and related bacteria
Source: Microb Genom. 2025 Jul 18;11(7):001439. doi: 10.1099/mgen.0.001439 (PMC12282291; doi:10.1099/mgen.0.001439)
Supplement: Table S2. [file mgen-11-01439-s002.xlsx]

## Sheet: chitin_gene_metadata
Gene Identifier	Gene Family	Function	Publication
VC_0769;VP0619;F9277_13785;TW71_13115	endoI1, endoI_1, VP0619	Chitinase (chiB in VP)	https://pmc.ncbi.nlm.nih.gov/articles/PMC2223224/; https://pmc.ncbi.nlm.nih.gov/articles/PMC10350509/; https://www.biorxiv.org/content/10.1101/2024.07.16.603657v1.full#F11; https://pubmed.ncbi.nlm.nih.gov/28066819/; https://pubmed.ncbi.nlm.nih.gov/35623097/
VC_1952;VP2338;F9277_03070;TW71_19985;V12G01_22308	VV2578, VP2338	Chitinase (chiA1 in VP)	https://pmc.ncbi.nlm.nih.gov/articles/PMC2223224/; https://pmc.ncbi.nlm.nih.gov/articles/PMC10350509/; https://www.biorxiv.org/content/10.1101/2024.07.16.603657v1.full#F11; https://pubmed.ncbi.nlm.nih.gov/28066819/; https://pubmed.ncbi.nlm.nih.gov/35623097/
VC_A0027	chiA_1	Endochitinase-chiA	https://pmc.ncbi.nlm.nih.gov/articles/PMC2223224/
VC_0972	Group_76231	Chitoporin (chiP)	https://pmc.ncbi.nlm.nih.gov/articles/PMC2223224/
VC_1073	endoI_2	Chitodextrinase	https://pmc.ncbi.nlm.nih.gov/articles/PMC2223224/
VC_A0700	endoI_4, endoI_3	Chitodextrinase	https://pmc.ncbi.nlm.nih.gov/articles/PMC2223224/
VC_0613;VP2486;F9277_02300;TW71_19240	VV2741,exoI	Beta-N-Acetylglucosaminidase	https://pmc.ncbi.nlm.nih.gov/articles/PMC2223224/; https://pubmed.ncbi.nlm.nih.gov/28066819/
VC_2217;VP0755;TW71_13355	chb, VV0942, VP0755	Beta-N-Acetylglucosaminidase	https://pmc.ncbi.nlm.nih.gov/articles/PMC2223224/; https://www.biorxiv.org/content/10.1101/2024.07.16.603657v1.full#F11; https://pubmed.ncbi.nlm.nih.gov/28066819/; https://pubmed.ncbi.nlm.nih.gov/35623097/
VC_0616;VP2483;F9277_02315;TW71_19255	oppF2, VV2738, oppF3, oppF_1, VP2483	(GlcNAc)2 ABC transporter	https://pmc.ncbi.nlm.nih.gov/articles/PMC2223224/; https://pmc.ncbi.nlm.nih.gov/articles/PMC10350509/; https://www.biorxiv.org/content/10.1101/2024.07.16.603657v1.full#F11; https://pubmed.ncbi.nlm.nih.gov/28066819/; https://pubmed.ncbi.nlm.nih.gov/35623097/
VC_0617;VP2482;F9277_02320;TW71_19260	oppD3, VV2737, VP2482	(GlcNAc)2 ABC transporter	https://pmc.ncbi.nlm.nih.gov/articles/PMC2223224/; https://pmc.ncbi.nlm.nih.gov/articles/PMC10350509/; https://www.biorxiv.org/content/10.1101/2024.07.16.603657v1.full#F11; https://pubmed.ncbi.nlm.nih.gov/28066819/; https://pubmed.ncbi.nlm.nih.gov/35623097/
VC_0618;VP2481;F9277_02325;TW71_19265	dppC1, VV2736, dppC2, VP2481, dppC_1	(GlcNAc)2 ABC transporter	https://pmc.ncbi.nlm.nih.gov/articles/PMC2223224/; https://pmc.ncbi.nlm.nih.gov/articles/PMC10350509/; https://www.biorxiv.org/content/10.1101/2024.07.16.603657v1.full#F11; https://pubmed.ncbi.nlm.nih.gov/28066819/; https://pubmed.ncbi.nlm.nih.gov/35623097/
VC_0619;VP2480;F9277_02330;TW71_19270	dppB2, VV2735, VP2480	(GlcNAc)2 ABC transporter	https://pmc.ncbi.nlm.nih.gov/articles/PMC2223224/; https://pmc.ncbi.nlm.nih.gov/articles/PMC10350509/; https://www.biorxiv.org/content/10.1101/2024.07.16.603657v1.full#F11; https://pubmed.ncbi.nlm.nih.gov/28066819/; https://pubmed.ncbi.nlm.nih.gov/35623097/
VC_0612;VP2487;F9277_02295;TW71_19235	VV2742, chbP	(GlcNAc)2 phosphorylase	https://pmc.ncbi.nlm.nih.gov/articles/PMC2223224/; https://pmc.ncbi.nlm.nih.gov/articles/PMC10350509/; https://www.biorxiv.org/content/10.1101/2024.07.16.603657v1.full#F11; https://pubmed.ncbi.nlm.nih.gov/28066819/; https://pubmed.ncbi.nlm.nih.gov/35623097/
VC_0611;VP2488;F9277_02290;TW71_19230	VV2743, pgcA1	GlcNAc-1P-mutase	https://pmc.ncbi.nlm.nih.gov/articles/PMC2223224/; https://pmc.ncbi.nlm.nih.gov/articles/PMC10350509/; https://www.biorxiv.org/content/10.1101/2024.07.16.603657v1.full#F11; https://pubmed.ncbi.nlm.nih.gov/28066819/; https://pubmed.ncbi.nlm.nih.gov/35623097/
VC_0995;VP0831;TW71_13385	NagE,VV1012,ptsG3,ptsG_3,VP0831	N-acetylglucosamine-specific PTS transporter subunit IIBC (nagE)	https://pmc.ncbi.nlm.nih.gov/articles/PMC2223224/; https://www.biorxiv.org/content/10.1101/2024.07.16.603657v1.full#F11; https://pubmed.ncbi.nlm.nih.gov/28066819/; https://pubmed.ncbi.nlm.nih.gov/35623097/
VC_0994;VP0829;F9277_12650;TW71_13380;EA58_03245	nagA, VV1011, VP0829	GlcNAc-6-P deacetylase (nagA | nagB in VP)	https://pmc.ncbi.nlm.nih.gov/articles/PMC2223224/; https://pmc.ncbi.nlm.nih.gov/articles/PMC10350509/; https://www.biorxiv.org/content/10.1101/2024.07.16.603657v1.full#F11; https://pubmed.ncbi.nlm.nih.gov/28066819/; https://pubmed.ncbi.nlm.nih.gov/35623097/
VC_0622;VP2478;F9277_02340	luxQ3, VV2733, torS1, todS, VP2478, chiS, luxQ_4	chiS	https://www.pnas.org/doi/full/10.1073/pnas.2001768117; https://pmc.ncbi.nlm.nih.gov/articles/PMC10350509/; https://www.biorxiv.org/content/10.1101/2024.07.16.603657v1.full#F11; https://pubmed.ncbi.nlm.nih.gov/35623097/; https://onlinelibrary.wiley.com/doi/full/10.1111/mmi.12462
VC_0692;VP0545;F9277_14210;TW71_07485	nagZ, VV0700, VP0545	Beta-N-Acetylglucosaminidase (nagZ)	https://pmc.ncbi.nlm.nih.gov/articles/PMC2223224/; https://pmc.ncbi.nlm.nih.gov/articles/PMC10350509/; https://www.biorxiv.org/content/10.1101/2024.07.16.603657v1.full#F11; https://pubmed.ncbi.nlm.nih.gov/28066819/; https://pubmed.ncbi.nlm.nih.gov/35623097/
VC_1783	nagA, nagA_1	GlcNAc-6-P deacetylase (nagA)	https://pmc.ncbi.nlm.nih.gov/articles/PMC2223224/
VC_A1025	Group_83650	Glucosamine-6-P deaminase	https://pmc.ncbi.nlm.nih.gov/articles/PMC2223224/
VC_1280	VV2902, cod, VP2638, deaA	Deacetylase	https://pmc.ncbi.nlm.nih.gov/articles/PMC2223224/
VC_1281;VP2637	VV2901, VP2637	(GlcN)2 PTS	https://pmc.ncbi.nlm.nih.gov/articles/PMC2223224/; https://www.biorxiv.org/content/10.1101/2024.07.16.603657v1.full#F11; https://pubmed.ncbi.nlm.nih.gov/35623097/
VC_1282;VP2636	VV2900, VP2636, gmuC, lacE, licC, licC_1	(GlcN)2 PTS	https://pmc.ncbi.nlm.nih.gov/articles/PMC2223224/; https://www.biorxiv.org/content/10.1101/2024.07.16.603657v1.full#F11; https://pubmed.ncbi.nlm.nih.gov/35623097/
VC_1283;VP2635	VV2899, VP2635	(GlcN)2 PTS	https://pmc.ncbi.nlm.nih.gov/articles/PMC2223224/; https://www.biorxiv.org/content/10.1101/2024.07.16.603657v1.full#F11; https://pubmed.ncbi.nlm.nih.gov/35623097/
VC_1284	VV2898, VP2634	(GlcN)2 PTS	https://pmc.ncbi.nlm.nih.gov/articles/PMC2223224/
VC_1285	ChbG,VV2897,VP2633	(GlcN)2 PTS	https://pmc.ncbi.nlm.nih.gov/articles/PMC2223224/
VC_1286	VV2896, VP2632	(GlcN)2 PTS	https://pmc.ncbi.nlm.nih.gov/articles/PMC2223224/
VC_0615;VP2484;F9277_02310;TW71_19250	VV2739, VP2484	Chitobiase	https://pmc.ncbi.nlm.nih.gov/articles/PMC2223224/; https://pmc.ncbi.nlm.nih.gov/articles/PMC10350509/; https://www.biorxiv.org/content/10.1101/2024.07.16.603657v1.full#F11; https://pubmed.ncbi.nlm.nih.gov/28066819/; https://pubmed.ncbi.nlm.nih.gov/35623097/
VC_0614;VP2485;F9277_02305;TW71_19245	VV2740, gspK2, gspK_1, gspK_2	N-acetylglucosamine kinase	https://pmc.ncbi.nlm.nih.gov/articles/PMC2223224/; https://pmc.ncbi.nlm.nih.gov/articles/PMC10350509/; https://www.biorxiv.org/content/10.1101/2024.07.16.603657v1.full#F11; https://pubmed.ncbi.nlm.nih.gov/28066819/; https://pubmed.ncbi.nlm.nih.gov/35623097/
VC_A0811	Group_64199	Chitin-binding protein	https://pmc.ncbi.nlm.nih.gov/articles/PMC2223224/
VC_A0140	cbpD	Chitin-binding domain	https://pmc.ncbi.nlm.nih.gov/articles/PMC2223224/
VC_1153	Group_64662	TfoX/Sxy family DNA transformation protein	https://pmc.ncbi.nlm.nih.gov/articles/PMC4581735/; https://www.sciencedirect.com/science/article/pii/S1369527415001551
VC_2080	Group_61874	TfoS	https://onlinelibrary.wiley.com/doi/full/10.1111/mmi.12462; https://www.sciencedirect.com/science/article/pii/S1369527415001551
VPA0038;F9277_19335	Group_75507	Glucosamine-6-phosphate deaminase (nagB)	https://www.biorxiv.org/content/10.1101/2024.07.16.603657v1.full#F2; https://pmc.ncbi.nlm.nih.gov/articles/PMC10350509/; https://pubmed.ncbi.nlm.nih.gov/35623097/
VP2479;F9277_02335;TW71_19275	appA2, VV2734, appA1	(GlcNAc)2 ABC transporter	https://www.biorxiv.org/content/10.1101/2024.07.16.603657v1.full#F3; https://pmc.ncbi.nlm.nih.gov/articles/PMC10350509/; https://pubmed.ncbi.nlm.nih.gov/28066819/; https://pubmed.ncbi.nlm.nih.gov/35623097/
VP2486	VV2741	Beta-N-acetylhexosaminidase	https://www.biorxiv.org/content/10.1101/2024.07.16.603657v1.full#F4; https://pmc.ncbi.nlm.nih.gov/articles/PMC10350509/; https://pubmed.ncbi.nlm.nih.gov/35623097/
VPA0832	VPA0832	Chitodextrinase/chitinase	https://www.biorxiv.org/content/10.1101/2024.07.16.603657v1.full#F7; https://pmc.ncbi.nlm.nih.gov/articles/PMC10350509/; https://pubmed.ncbi.nlm.nih.gov/35623097/
VP0760;F9277_12970	VV0946, chiP, VP0760	Chitoporin (chiP)	https://www.biorxiv.org/content/10.1101/2024.07.16.603657v1.full#F7; https://pmc.ncbi.nlm.nih.gov/articles/PMC10350509/; https://pubmed.ncbi.nlm.nih.gov/35623097/
VPA0055;F9277_19145	VPA0055	Chitinase (chiA2 in VP)	https://www.biorxiv.org/content/10.1101/2024.07.16.603657v1.full#F7; https://pmc.ncbi.nlm.nih.gov/articles/PMC10350509/; https://pubmed.ncbi.nlm.nih.gov/35623097/
VPA1177;F9277_26625	VVA1099, VPA1177	Chitinase (chiA in VP)	https://www.biorxiv.org/content/10.1101/2024.07.16.603657v1.full#F7; https://pmc.ncbi.nlm.nih.gov/articles/PMC10350509/; https://pubmed.ncbi.nlm.nih.gov/35623097/
VP0854	VP0854	TfoS Signal transduction histidine kinase	https://www.biorxiv.org/content/10.1101/2024.07.16.603657v1.full#F9; https://pubmed.ncbi.nlm.nih.gov/35623097/; https://pmc.ncbi.nlm.nih.gov/articles/PMC7564644/
VPA1598	VPA1598	gbpA_1 Chitin-binding protein	https://www.biorxiv.org/content/10.1101/2024.07.16.603657v1.full#F10
VPA0092	VPA0092	gbpA_2 Spindolin-related protein	https://www.biorxiv.org/content/10.1101/2024.07.16.603657v1.full#F11
VP1028	tfoX1, VV2306, tfoX_1, VP1028, tfoX1_2, sxy_1	DNA transformation protein TfoX	https://pmc.ncbi.nlm.nih.gov/articles/PMC7564644/;https://pmc.ncbi.nlm.nih.gov/articles/PMC4581735/; https://www.sciencedirect.com/science/article/pii/S1369527415001551
VP1241	tfoX_2, tfoX2, VV1446, VP1241	DNA transformation protein TfoX	https://pmc.ncbi.nlm.nih.gov/articles/PMC7564644/;https://pmc.ncbi.nlm.nih.gov/articles/PMC4581735/; https://www.sciencedirect.com/science/article/pii/S1369527415001551
F9277_25175	Group_64816	Chitinase	https://pmc.ncbi.nlm.nih.gov/articles/PMC10350509/
F9277_25505	Group_84162	Chitinase	https://pmc.ncbi.nlm.nih.gov/articles/PMC10350509/
F9277_27670	Group_61926	Chitinase	https://pmc.ncbi.nlm.nih.gov/articles/PMC10350509/
F9277_01425	ChbG,VV2897,VP2633	chitin disaccharide deacetylase in VH	https://pmc.ncbi.nlm.nih.gov/articles/PMC10350509/
F9277_07665	Group_14578	Chitin-binding protein (gbpA)	https://pmc.ncbi.nlm.nih.gov/articles/PMC10350509/
TW71_13375;EA58_03240	nagC_1, VV1010, nagC, nagC2, nagC_2, VP0828	Beta-N-acetylhexosaminidase (nagC)	https://pubmed.ncbi.nlm.nih.gov/28066819/
TW71_14675	Group_71877	Beta-N-acetylhexosaminidase	https://pubmed.ncbi.nlm.nih.gov/28066819/
TW71_05305	chiA3	chiA3 Chitinase/chitodextrinase	https://pubmed.ncbi.nlm.nih.gov/28066819/
TW71_06185	Group_50763	chiA1 Chitinase	https://pubmed.ncbi.nlm.nih.gov/28066819/
TW71_06415	gbpA1	gbpA1 Chitin-binding protein	https://pubmed.ncbi.nlm.nih.gov/28066819/
TW71_23380	Group_3985	Chitinase	https://pubmed.ncbi.nlm.nih.gov/28066819/
TW71_09905	Group_4269	Chitinase	https://pubmed.ncbi.nlm.nih.gov/28066819/
TW71_06495	Group_82019	Spindolin	https://pubmed.ncbi.nlm.nih.gov/28066819/
TW71_15705	Group_47085	Glucosamine-6-phosphate deaminase (nagB)	https://pubmed.ncbi.nlm.nih.gov/28066819/
TW71_10895	Group_70119	Chitin binding protein	https://pubmed.ncbi.nlm.nih.gov/28066819/
TW71_06390	ybbD	Beta-hexosaminidase	https://pubmed.ncbi.nlm.nih.gov/28066819/
TW71_10755	Group_51056	Chitinase	https://pubmed.ncbi.nlm.nih.gov/28066819/
TW71_11275	Group_48536	Chitin-binding protein	https://pubmed.ncbi.nlm.nih.gov/28066819/
VAS14_08910	Group_75718	Chitinase	https://pmc.ncbi.nlm.nih.gov/articles/PMC2223224/
V12G01_01435	Group_45478	Chitin-binding domain	https://pmc.ncbi.nlm.nih.gov/articles/PMC2223224/
SAMEA104470976_03390	Group_48131	chiA_3 Chitinase (Vibrio paracholerae NCTC30)	https://www.microbiologyresearch.org/content/journal/mgen/10.1099/mgen.0.000594
IT766_11705	PLU4760, cytR, VV3013, VP0252	cytR (Vibrio cholerae C6706)	https://pmc.ncbi.nlm.nih.gov/articles/PMC4581735/
EA58_13100	Group_93894	Chitin3 (hypothetical protein)	https://pubmed.ncbi.nlm.nih.gov/28066819/
EA58_04755	Group_34830	Chitin1 (hypothetical protein)	https://pubmed.ncbi.nlm.nih.gov/28066819/
EA58_02560	Group_4062	Chitinase	https://pubmed.ncbi.nlm.nih.gov/28066819/
EA58_03250	Group_83650	Glucosamine-6-phosphate deaminase (nagB)	https://pubmed.ncbi.nlm.nih.gov/28066819/
EA58_16930	Group_94296	Peptide ABC transporter substrate-binding protein	https://pubmed.ncbi.nlm.nih.gov/28066819/
EA58_16915	Group_94292	Sugar ABC transporter ATP-binding protein	https://pubmed.ncbi.nlm.nih.gov/28066819/
EA58_03255	NagE, ptsG2	PTS glucose transporter subunit IIBC (nagE)	https://pubmed.ncbi.nlm.nih.gov/28066819/
EA58_16925	Group_94376	Peptide ABC transporter permease	https://pubmed.ncbi.nlm.nih.gov/28066819/
EA58_16910	Group_94356	Chemotaxis protein	https://pubmed.ncbi.nlm.nih.gov/28066819/
EA58_16920	Group_94310	Peptide ABC transporter permease	https://pubmed.ncbi.nlm.nih.gov/28066819/
EA58_12180	Group_93671	Chitin2 (hypothetical protein)	https://pubmed.ncbi.nlm.nih.gov/28066819/
EA58_16895	Group_94312	Beta-hexosaminidase	https://pubmed.ncbi.nlm.nih.gov/28066819/
EA58_19900	Group_94622	Chitinase	https://pubmed.ncbi.nlm.nih.gov/28066819/
EA58_16900	Group_94393	N-acetylglucosamine kinase	https://pubmed.ncbi.nlm.nih.gov/28066819/
EA58_16905	Group_94291	Chitobiase	https://pubmed.ncbi.nlm.nih.gov/28066819/
F9277_12060	PtsG1, nagE	N-acetylglucosamine-specific PTS transporter (nagE)	https://pmc.ncbi.nlm.nih.gov/articles/PMC10350509/
F9277_19215	Group_23095	N-acetylglucosamine-6-phosphate deacetylase (nagA)	https://pmc.ncbi.nlm.nih.gov/articles/PMC10350509/
